# Supplementary material for: Molecular Signature of Astrocytes for Gene Delivery by the Synthetic Adeno‐Associated Viral Vector rAAV9P1
Source: Adv Sci (Weinh). 2022 Apr 10;9(16):2104979. doi: 10.1002/advs.202104979 (PMC9165502; doi:10.1002/advs.202104979)
Supplement: Supplementary file 2 — Supplemental Table 1 [file ADVS-9-2104979-s002.xlsx]

## Sheet: Tabelle1
Name	Sequence	usage
YFPnew forward	TTCTCGTTGGGGTCTTTGCT	qRT-PCR
YFPnew reverse	TGAACTTCAAGATCCGCCACA	qRT-PCR
ITGAV	GGAAAGGACGAAACACCGGGCAATAGAGATTATGCCAGTTTTAGAGCTAGAAATAGCAAGTTAAAATAAGG	sgRNA cloning
ITGB5	GGAAAGGACGAAACACCGTTTCTCCTACACGGCACCGGTTTTAGAGCTAGAAATAGCAAGTTAAAATAAGG	sgRNA cloning
ITGB1	GGAAAGGACGAAACACCGTGGCGCGTGCAGGTAAGCTGTTTTAGAGCTAGAAATAGCAAGTTAAAATAAGG	sgRNA cloning
ITGB3	GGAAAGGACGAAACACCGGTGAGCTTTCGCATCTGGGGTTTTAGAGCTAGAAATAGCAAGTTAAAATAAG	sgRNA cloning
ITGB8	GGAAAGGACGAAACACCGTACCGCCATCTGTCCAGATGTTTTAGAGCTAGAAATAGCAAGTTAAAATAAGG	sgRNA cloning
AAVR	GGAAAGGACGAAACACCGTCGCAGAGAGCTGTAAGGTGTTTTAGAGCTAGAAATAGCAAGTTAAAATAAGG	sgRNA cloning
Universal reverse strand oligo	AACGGACTAGCCTTATTTTAACTTGCTATTTCTAGCTCTAAAAC	sgRNA cloning
ITGAV_Miseq forward	ACACTCTTTCCCTACACGACGctcttccgatctCTATTTCTCAACCTAGCTGGGGA	Miseq NGS
ITGAV_Miseq reverse	TGACTGGAGTTCAGACGTGTGctcttccgatctCTGTGTCTCCACATAAACTGACT	Miseq NGS
ITGB1_Miseq forward	ACACTCTTTCCCTACACGACGctcttccgatctAAGCGAAGGCATCCCTGAAA	Miseq NGS
ITGB1_Miseq reverse	TGACTGGAGTTCAGACGTGTGctcttccgatctAAACTGATCTTGTGGTGAGCAA	Miseq NGS
ITGB3_Miseq forward	ACACTCTTTCCCTACACGACGctcttccgatctGCAGGTGGAGGATTACCCTG	Miseq NGS
ITGB3_Miseq reverse	TGACTGGAGTTCAGACGTGTGctcttccgatctGTCTGGAGGAGGGACTTACTCA	Miseq NGS
ITGB5_Miseq forward	ACACTCTTTCCCTACACGACGctcttccgatctCTGTCCATGAAGGATGACTTGG	Miseq NGS
ITGB5_Miseq reverse	TGACTGGAGTTCAGACGTGTGctcttccgatctGCTAAATTTTCCTGCTTCTCCA	Miseq NGS
ITGB8_Miseq forward	ACACTCTTTCCCTACACGACGctcttccgatctGAAAGTACGCCAAACAACTTAGT	Miseq NGS
ITGB8_Miseq reverse	TGACTGGAGTTCAGACGTGTGctcttccgatctAGCTTGACTCTGCTTTGTTGCTG	Miseq NGS
Miseq_AAVR forward	ACACTCTTTCCCTACACGACGctcttccgatctTGAACCACAAGGCTGGAGCTTAC	Miseq NGS
Miseq_AAVR reverse	TGACTGGAGTTCAGACGTGTGctcttccgatctCCCAGTACCATCTTAGGTCTTTG	Miseq NGS
NGS_short forward	TGAAAGTATTTCGATTTCTTGGCT	CRISPR screen
NGS_short reverse	TGTCTCAAGATCTAGTTACGCCA	CRISPR screen
Forward NGS reverse	CCTCTCTATGGGCAGTCGGTGATTTGTCTCAAGATCTAGTTACGCCA	CRISPR screen
Forward NGS_BC1 forward	CCATCTCATCCCTGCGTGTCTCCGACTCAGCTAAGGTAACGATTGAAAGTATTTCGATTTCTTGGCT	CRISPR screen
Forward NGS_BC2 forward	CCATCTCATCCCTGCGTGTCTCCGACTCAGTAAGGAGAACGATGAAAGTATTTCGATTTCTTGGCT	CRISPR screen
Forward NGS_BC3 forward	CCATCTCATCCCTGCGTGTCTCCGACTCAGAAGAGGATTCGAT TGAAAGTATTTCGATTTCTTGGCT	CRISPR screen
