# Supplementary material for: Molecular Signature of Astrocytes for Gene Delivery by the Synthetic Adeno‐Associated Viral Vector rAAV9P1
Source: Adv Sci (Weinh). 2022 Apr 10;9(16):2104979. doi: 10.1002/advs.202104979 (PMC9165502; doi:10.1002/advs.202104979)
Supplement: Supplementary file 3 — Supplemental Table 2a [file ADVS-9-2104979-s005.xlsx]

## Sheet: Tabelle1
		fold-change			Unsorted control				eYFP negative sorted				fold-change (eYFP negative sorted/unsorted control)
Gene name	Gene ID	[(most efficient sgRNA eYFP negative sorted)/(unsorted control)]			#reads sgRNA1	#reads sgRNA2	#reads sgRNA3	#reads sgRNA4	#reads sgRNA1	#reads sgRNA2	#reads sgRNA3	#reads sgRNA4	sgRNA1	sgRNA2	sgRNA3	sgRNA4
NAA38	84316		148.243		131	208	103		1	1	15269		0	0	148.243	0
GAPDH	2597		63.6579		24	489	114		4176	1	7257		0	0	63.6579	0
KIAA1551	55196		54.4867		113	242			6157	1			54.4867	0	0	0
ITK	3702		54		118	343			6372	1			54	0	0	0
PHYHIP	9796		53.582		207	14	122		1	1	6537		0	0	53.582	0
CST9	128822		49.1371		181	124			1	6093			0	49.1371	0	0
44445			44.4215		1307	363	121		1	1	5375		0	0	44.4215	0
UBE2E3	10477		41.5401		137	56	285		5691	1	1		41.5401	0	0	0
OR12D2	127066		39.096		55	177	194		1	6920	1		0	39.096	0	0
RGAG4	340526		35.9113		203	111	106		7290	1	1		35.9113	0	0	0
GPR176	11245		33.9127		184	122	126		1	1	4273		0	0	33.9127	0
ZNF449	203523		33.0367		332	109			1	3601			0	33.0367	0	0
KIFC2	90990		32.7368		171	12			5598	1			32.7368	0	0	0
SLC17A7	57030		32.5673		116	104	33		1	3387	1		0	32.5673	0	0
STXBP1	6812		32.3143		195	238	140		1	1	4524		0	0	32.3143	0
REEP5	7905		32.2663		199	354			6421	1			32.2663	0	0	0
BHLHB9	80823		32.0942		191	184			6130	1			32.0942	0	0	0
PLAC8	51316		32.0192		304	104			1	3330			0	32.0192	0	0
CLASRP	11129		31.7327		101				3205				31.7327	0	0	0
AIMP1	9255		31.6391		133	262			4208	1			31.6391	0	0	0
hsa-mir-3689d-2	101000000		31.57		353	167	100	214	1	1	3157	1	0	0	31.57	0
ZNF444	55311		30.8609		115	79	188		3549	1	1		30.8609	0	0	0
PLEKHH1	57475		30.6857		105	453	162		3222	1	1		30.6857	0	0	0
NTMT1	28989		30.3168		130	5	101		1	1	3062		0	0	30.3168	0
CHSY1	22856		30.2816		41	103	502		1	3119	1		0	30.2816	0	0
HJURP	55355		30.2014		90	139	138		1	4198	1		0	30.2014	0	0
KANSL1L	151050		29.9623		254	106	365		1	3176	1		0	29.9623	0	0
RIT1	6016		29.8214		112				3340				29.8214	0	0	0
CCDC17	149483		29.7163		223	141	380		1	4190	1		0	29.7163	0	0
SULT1C2	6819		29.6341		176	369	123		744	1	3645		4.22727	0	29.6341	0
ZBTB6	10773		29.6034		54	116	372		1	3434	1		0	29.6034	0	0
UVRAG	7405		29.4833		209				6162				29.4833	0	0	0
PARP16	54956		29.301		291	103			1	3018			0	29.301	0	0
ASTN1	460		29.2114		251	175			1	5112			0	29.2114	0	0
ABCE1	6059		29.0457		197	342			5722	1			29.0457	0	0	0
LYRM7	90624		28.6505		298	152	103		2933	1	2951		9.84228	0	28.6505	0
NKX2-5	1482		28.5476		52	168	126		1	1	3597		0	0	28.5476	0
ABCB4	5244		28.4906		106	325	114		3020	1	1		28.4906	0	0	0
OR2G3	26248		28.4862		82	148	109		1	2413	3105		0	16.3041	28.4862	0
SERPINE3	647174		28.4771		109	181	380		3104	1	1		28.4771	0	0	0
EXO5	64789		28.1415		106	82			2983	1			28.1415	0	0	0
GRP	2922		28.1296		233	638	108		1	1	3038		0	0	28.1296	0
PMEPA1	5372		28.0169		220	118			1	3306			0	28.0169	0	0
PCOLCE	5118		27.9134		137	1137	127		1	2757	3545		0	2.4248	27.9134	0
SCN2B	6327		27.1783		129	275			3506	1			27.1783	0	0	0
TMEM178A	130733		27.1393		122	117	203		3311	1	1		27.1393	0	0	0
KLHL31	401265		27.1111		108	107	573		2928	1	1		27.1111	0	0	0
POP5	51367		27.0952		105	94			2845	1			27.0952	0	0	0
PLEKHM1	389072		27.072		97	236			1	6389			0	27.072	0	0
HK1	3098		27.0076		131	116			3538	1			27.0076	0	0	0
DTYMK	1841		26.9915		117				3158				26.9915	0	0	0
FAM129C	199786		26.9415		171				4607				26.9415	0	0	0
WDR67	93594		26.7099		203	131	259		1	3499	1		0	26.7099	0	0
IGFBP7	3490		26.5782		855	147			1	3907			0	26.5782	0	0
AIP	9049		26.375		136	184			3587	1			26.375	0	0	0
XK	7504		26.2637		273	246			7170	1			26.2637	0	0	0
hsa-mir-6890	102000000		26.2212		104	118			2727	1			26.2212	0	0	0
VOPP1	81552		26.2091		110	175			2883	1			26.2091	0	0	0
TREM1	54210		26.0547		567	128	385		1	3335	1		0	26.0547	0	0
ANG	283		26.0543		189	129			1	3361			0	26.0543	0	0
hsa-mir-4691	101000000		26.0076		105	132	186	444	1	3433	1	1	0	26.0076	0	0
SEMA3B	7869		25.964		171	111			1	2882			0	25.964	0	0
RTDR1	27156		25.6748		123				3158				25.6748	0	0	0
WDR59	79726		25.608		125	118			3201	1			25.608	0	0	0
SFTA2	389376		25.6055		109	54	74		2791	1	1		25.6055	0	0	0
MAGEB18	286514		25.5088		586	114	74		1	2908	1		0	25.5088	0	0
KRTAP12-3	386683		25.4928		432	138			1	3518			0	25.4928	0	0
CHRNB3	1142		25.1811		127	105	235		3198	1	1		25.1811	0	0	0
CDHR3	222256		25.0924		668	316	119		1	1	2986		0	0	25.0924	0
TGFBI	7045		25		143				3575				25	0	0	0
ZC3H12C	85463		24.9825		114	118			2848	1			24.9825	0	0	0
SLC35E3	55508		24.8951		143	2			3560	1			24.8951	0	0	0
OPTN	10133		24.7282		103	106			2547	1			24.7282	0	0	0
SLC7A13	157724		24.7119		122	118			1	2916			0	24.7119	0	0
OR9Q1	219956		24.6992		220	123			1	3038			0	24.6992	0	0
GIMAP4	55303		24.6281		121	89	542		2980	1	1		24.6281	0	0	0
MBD3	53615		24.6279		71	129			1	3177			0	24.6279	0	0
NR1D1	9572		24.5413		109	307			2675	1			24.5413	0	0	0
PCDHA8	56140		24.4729		129				3157				24.4729	0	0	0
YKT6	10652		24.4597		124				3033				24.4597	0	0	0
hsa-mir-3606	101000000		24.4146		127	123	263	221	1	3003	1	1	0	24.4146	0	0
CD68	968		24.3667		120	59	103		2924	1	1		24.3667	0	0	0
ALG2	85365		24.3611		294	288			1	7016			0	24.3611	0	0
FAM216A	29902		24.2389		280	113	112		1	2739	1		0	24.2389	0	0
TMEM241	85019		24.1377		842	195	167		1	1	4031		0	0	24.1377	0
UQCRFS1	7386		24.115		327	113	158		1	2725	1		0	24.115	0	0
ATP6V1E1	529		24.0187		107	710			2570	1			24.0187	0	0	0
SCTR	6344		23.9478		115	173	143		2754	1	1		23.9478	0	0	0
PPP1CA	5499		23.8729		118	238	86		2817	1	1		23.8729	0	0	0
FHIT	2272		23.7586		52	190	116		1	1	2756		0	0	23.7586	0
SLA	6503		23.6916		93	235	107		1	1	2535		0	0	23.6916	0
USP54	159195		23.6505		125	103	126		1	2436	1		0	23.6505	0	0
COTL1	23406		23.6218		188	147	119		1	1	2811		0	0	23.6218	0
AARS2	57505		23.5		240	126			2	2961			0	23.5	0	0
DCAF13	25879		23.3794		290	106	253		1	1	5915		0	0	23.3794	0
RNF148	378925		23.3651		108	238	126		1	1	2944		0	0	23.3651	0
ABRACL	58527		23.2698		340	126			1	2932			0	23.2698	0	0
GAK	2580		23.2411		420	112	133		1	2603	1		0	23.2411	0	0
TEX15	56154		23.2143		213	87	140		1	1	3250		0	0	23.2143	0
CSF2RA_Y	-		23.1818		529	176	411		1	4080	1		0	23.1818	0	0
BCAS2	10286		23.1491		109	114	192		1	2639	2243		0	23.1491	11.6823	0
hsa-mir-4426	101000000		23.1468		109	187			2523	3			23.1468	0	0	0
B4GALNT1	2583		22.9545		132				3030				22.9545	0	0	0
GYG1	2992		22.9512		689	94	123		1	1	2823		0	0	22.9512	0
LIN7B	64130		22.9085		153	334	1		3505	1	1		22.9085	0	0	0
MRPS27	23107		22.6032		126	169	122		2848	1	1		22.6032	0	0	0
SUSD1	64420		22.4804		204	117	421		4586	1	1		22.4804	0	0	0
ATP6V1B2	526		22.4483		116				2604				22.4483	0	0	0
PSAPL1	768239		22.3915		212	355	152		4747	1	1		22.3915	0	0	0
MAP1LC3B2	643246		22.2602		123	104	97		2738	1	1		22.2602	0	0	0
TAL2	6887		22.2437		130	120	160		1	1	3559		0	0	22.2437	0
hsa-mir-3616	101000000		22.2088		101	182			1	4042			0	22.2088	0	0
TMPRSS11F	389208		22.1641		379	128	360		1	2837	825		0	22.1641	2.29167	0
RBM27	54439		22.1624		117	60			2593	1			22.1624	0	0	0
TNFAIP3	7128		22.069		145	67	106		3200	1	1		22.069	0	0	0
FAM167B	84734		22		178	275	125		1	1	2750		0	0	22	0
TNFRSF10C	8794		21.8971		339	136	311		1	1	6810		0	0	21.8971	0
CCL24	6369		21.7852		135	144			2941	1			21.7852	0	0	0
CECR5	27440		21.7731		70	119			1	2591			0	21.7731	0	0
RAP2B	5912		21.6978		336	139			1	3016			0	21.6978	0	0
SLC13A2	9058		21.6667		159	144	250		1	3120	1		0	21.6667	0	0
RNMTL1	55178		21.6233		143	146			1	3157			0	21.6233	0	0
EIF5AL1	1974		21.5766		408	137	288		1	2956	1		0	21.5766	0	0
SLC43A1	8501		21.5041		121	629			2602	1			21.5041	0	0	0
ZNRF2	223082		21.4894		198	141	261		1	3030	1		0	21.4894	0	0
FBXO39	162517		21.4467		150				3217				21.4467	0	0	0
hsa-mir-219a-2	407003		21.2692		130	630	466		2765	1	1		21.2692	0	0	0
NDUFA1	4694		21.2048		441	148	166		1	1	3520		0	0	21.2048	0
YIF1A	10897		21.1618		259	556	136		1	1	2878		0	0	21.1618	0
C12orf71	728858		21.1284		96	109	59		1	2303	1		0	21.1284	0	0
NFRKB	4798		21.0408		49	147			1	3093			0	21.0408	0	0
NRIP2	83714		20.8377		29	154			1	3209			0	20.8377	0	0
ZNF260	339324		20.7258		124				2570				20.7258	0	0	0
hsa-mir-1271	100000000		20.6615		287	151	223	195	1	1	1	4029	0	0	0	20.6615
UBR4	23352		20.5891		129	405			2656	1			20.5891	0	0	0
MAP1LC3B	81631		20.4797		144	123	378		1	2519	1		0	20.4797	0	0
MCL1	4170		20.0577		15	156			1	3129			0	20.0577	0	0
RIC3	79608		20.0424		165	79			3307	1			20.0424	0	0	0
CHADL	150356		20.0365		404	137	284		1	2745	1		0	20.0365	0	0
LCA5	167691		19.9789		187	332	172		1	6633	1		0	19.9789	0	0
ZNF592	9640		19.9291		393	127			1	2531			0	19.9291	0	0
PLCZ1	89869		19.8846		76	104	404		1	2068	1		0	19.8846	0	0
TMEM190	147744		19.8487		119	99			2362	1			19.8487	0	0	0
DPYS	1807		19.7941		498	136	260		1	2692	1		0	19.7941	0	0
FGF22	27006		19.7153		137				2701				19.7153	0	0	0
IPO11	51194		19.6013		140	158	212		2625	3097	1		18.75	19.6013	0	0
hsa-mir-4263	100000000		19.4929		309	114	140		1	1	2729		0	0	19.4929	0
TUSC5	286753		19.3303		109	205	99		2107	1	1		19.3303	0	0	0
hsa-mir-548f-3	100000000		19.3254		126				2435				19.3254	0	0	0
hsa-mir-4789	101000000		19.2432		496	384	111	263	1	1	2136	1	0	0	19.2432	0
MEAF6	64769		19.2105		228				4380				19.2105	0	0	0
hsa-mir-548j	100000000		19.2034		85	209	141	177	1	1	1	3399	0	0	0	19.2034
HIST1H2AD	3013		19.0574		122				2325				19.0574	0	0	0
PAGE2	203569		18.9315		666	201	146		1	1	2764		0	0	18.9315	0
IRG1	730249		18.8393		637	124	112		1	1	2110		0	0	18.8393	0
hsa-mir-4707	101000000		18.8		64	125	25		1	2350	1		0	18.8	0	0
TMEM238	388564		18.7487		191	476			3581	1			18.7487	0	0	0
ZNF528	84436		18.7313		134	405			2510	1			18.7313	0	0	0
SLC30A2	7780		18.6557		573	122			1	2276			0	18.6557	0	0
TIFAB	497189		18.5489		184	32			3413	1			18.5489	0	0	0
VPS52	6293		18.5128		139	117			1	2166			0	18.5128	0	0
GNA11	2767		18.2606		426	215	112		7779	1	1		18.2606	0	0	0
CFHR4	10877		18.2561		276	37	164		1	1	2994		0	0	18.2561	0
PKD2L1	9033		18.2167		189	180	148		1	3279	1		0	18.2167	0	0
STC1	6781		18.1923		156				2838				18.1923	0	0	0
GABRG3	2567		18.0608		148	285			2673	1			18.0608	0	0	0
KRT24	192666		17.9608		102	254			1832	1			17.9608	0	0	0
EPAS1	2034		17.9375		118	161	112		1	2	2009		0	0	17.9375	0
hsa-mir-558	693143		17.8974		117	162	85		2094	1	1		17.8974	0	0	0
PEX11A	8800		17.8889		162	59			2898	1			17.8889	0	0	0
PDCD2	5134		17.8611		216	344			3858	1			17.8611	0	0	0
ATG13	9776		17.8526		537	521	312		2087	1	5570		3.88641	0	17.8526	0
OR9I1	219954		17.8343		169	260			3014	2			17.8343	0	0	0
TIMP1	7076		17.7437		154	160			525	2839			3.40909	17.7437	0	0
NUP62	23636		17.7083		168				2975				17.7083	0	0	0
ARNTL2	56938		17.7037		231	162	155		1	2868	1		0	17.7037	0	0
MCM5	4174		17.6872		179				3166				17.6872	0	0	0
FCAMR	83953		17.6358		173	1	347		3051	1	2509		17.6358	0	7.23055	0
MCMBP	79892		17.6238		366	202			1	3560			0	17.6238	0	0
CDC23	8697		17.5724		322	152			1	2671			0	17.5724	0	0
RBBP8	5932		17.5714		224	290			3936	1			17.5714	0	0	0
CAB39L	81617		17.5546		449	169			7882	1			17.5546	0	0	0
SGSM3	27352		17.551		147	401	372		2580	1	1		17.551	0	0	0
hsa-mir-581	693166		17.5407		117	364	135	265	1	1	2368	1	0	0	17.5407	0
hsa-mir-492	574449		17.497		48	33	167	234	1	1	2922	1	0	0	17.497	0
NOP10	55505		17.4839		155	118			2710	1			17.4839	0	0	0
URGCP-MRPS24	101000000		17.45		150	100			1	1745			0	17.45	0	0
SDCBP	6386		17.4393		107	51	4		1866	1	1		17.4393	0	0	0
CD55	1604		17.4218		145	147	298		1	2561	1		0	17.4218	0	0
PC	5091		17.2595		158				2727				17.2595	0	0	0
hsa-mir-4759	101000000		17.2308		138	618	117		1	1	2016		0	0	17.2308	0
DLEC1	9940		17.1651		109				1871				17.1651	0	0	0
DUSP23	54935		17.1172		145	61	8		2482	1	1		17.1172	0	0	0
NCMAP	400746		17.1044		78	314	182		1	1	3113		0	0	17.1044	0
AHCTF1	25909		17.0565		124				2115				17.0565	0	0	0
CACNA1G	8913		17.0428		187	74			3187	1			17.0428	0	0	0
STK32C	282974		17.0255		197	157			1	2673			0	17.0255	0	0
SV2B	9899		16.9069		290	122	289		4903	1	1		16.9069	0	0	0
FBXO32	114907		16.8964		193	193	120		1	3261	1		0	16.8964	0	0
C1orf189	388701		16.8716		275	148			1	2497			0	16.8716	0	0
ANPEP	290		16.7761		173	461	402		1	1	6744		0	0	16.7761	0
CTGF	1490		16.7647		170	101	260		2850	1	1		16.7647	0	0	0
CAMK2N1	55450		16.6829		205	449	245		3420	1	1		16.6829	0	0	0
hsa-mir-2278	100000000		16.6644		146	122			2433	1			16.6644	0	0	0
ASIC5	51802		16.6619		139	212	486		2316	1	1		16.6619	0	0	0
FXR1	8087		16.6013		45	158			1	2623			0	16.6013	0	0
SH3BGRL3	83442		16.5855		193	273	265		3201	1	1		16.5855	0	0	0
SARS	6301		16.453		181	67			2978	1			16.453	0	0	0
44444			16.3971		93	136	233		1	2230	1		0	16.3971	0	0
C9orf3	84909		16.3842		58	109	190		3285	1	3113		0	0	16.3842	0
TRAF3IP1	26146		16.3768		190	138			1	2260			0	16.3768	0	0
CTSE	1510		16.359		117	87	107		1914	1	1		16.359	0	0	0
PIGV	55650		16.3061		25	227	196		1	1	3196		0	0	16.3061	0
AKAP14	158798		16.1786		83	219	112		1	1	1812		0	0	16.1786	0
TMEM8B	51754		16.145		200				3229				16.145	0	0	0
PKD1L3	342372		16.0754		215	199	504		1	3199	1		0	16.0754	0	0
CCDC40	55036		16.0466		429	150	371		6884	1	1		16.0466	0	0	0
PPAP2B	8613		16.0217		184	255	352		2948	1	1		16.0217	0	0	0
S100A7	6278		15.9375		176	132	485		2805	1	1		15.9375	0	0	0
hsa-mir-548ap	101000000		15.8817		324	186			1	2954			0	15.8817	0	0
ANK1	286		15.8652		178				2824				15.8652	0	0	0
KANK4	163782		15.7959		245				3870				15.7959	0	0	0
LYRM4	57128		15.7473		99	182			1	2866			0	15.7473	0	0
STPG1	90529		15.7396		192	54	922		3022	1	1		15.7396	0	0	0
PGK1	5230		15.7279		136	172	110		2139	1	1		15.7279	0	0	0
CCDC166	100000000		15.7217		234	230	80		1	3616	1		0	15.7217	0	0
PTDSS2	81490		15.7107		197	147	104		3095	1	1		15.7107	0	0	0
ZNF860	344787		15.6993		222	306	114		1	4804	1		0	15.6993	0	0
GLI1	2735		15.6906		181	128			2840	1			15.6906	0	0	0
hsa-mir-4737	101000000		15.6481		216	112			3380	1			15.6481	0	0	0
PET117	100000000		15.6081		99	222			1	3465			0	15.6081	0	0
UBL7	84993		15.5192		156	41			2421	1			15.5192	0	0	0
GPR35	2859		15.5026		193	28	191		1	1	2961		0	0	15.5026	0
PTPN22	26191		15.4731		104	92	167		1	1	2584		0	0	15.4731	0
C2orf69	205327		15.4579		158	107			1	1654			0	15.4579	0	0
OR1I1	219959		15.4175		103	45			1588	1			15.4175	0	0	0
SGK196	84197		15.4122		1332	148	500		1	2281	1		0	15.4122	0	0
CORO2B	10391		15.3886		176	175			1	2693			0	15.3886	0	0
hsa-mir-1298	100000000		15.3721		172	191	190	95	2644	1	1	1	15.3721	0	0	0
MRPS33	51650		15.3583		187	243			2872	1			15.3583	0	0	0
APOL1	8542		15.3565		247	115			1	1766			0	15.3565	0	0
LSM1	27257		15.3056		584	180	865		1	2755	1533		0	15.3056	1.77225	0
RNF138	51444		15.2955		335	56	286		5124	1	1999		15.2955	0	6.98951	0
CRAMP1L	57585		15.2365		203	212			3093	1			15.2365	0	0	0
TIMM17A	10440		15.2229		28	166			1	2527			0	15.2229	0	0
ZFY	7544		15.1852		99	108			1	1640			0	15.1852	0	0
SIRPA	140885		15.1071		96	196	270		1	2961	1		0	15.1071	0	0
SYT2	127833		15.1042		107	144			1	2175			0	15.1042	0	0
QPRT	23475		15.02		224	173	250		1	1	3755		0	0	15.02	0
ZCCHC9	84240		14.98		243	250			1	3745			0	14.98	0	0
OR2W1	26692		14.95		120	280			1794	1			14.95	0	0	0
NELFB	25920		14.9316		234				3494				14.9316	0	0	0
hsa-mir-3146	100000000		14.9302		172	79	314		2568	1	1		14.9302	0	0	0
MAX	4149		14.9239		184	284			2746	1			14.9239	0	0	0
TMEM139	135932		14.8551		758	138	949		1	2050	1		0	14.8551	0	0
RIPPLY2	134701		14.8333		255	210			1	3115			0	14.8333	0	0
SLCO3A1	28232		14.8304		179	230	107		1	3411	1		0	14.8304	0	0
APOBEC3H	164668		14.7737		190				2807				14.7737	0	0	0
SMARCC2	6601		14.7662		393	154	129		1	2274	1		0	14.7662	0	0
OSMR	9180		14.7524		286	210	106		1	3098	1		0	14.7524	0	0
CLASP2	23122		14.743		51	385	179		1	1	2639		0	0	14.743	0
SMAD2	4087		14.7297		185	395	890		2725	1	1		14.7297	0	0	0
ZNF645	158506		14.6992		246	462	265		3616	1	1		14.6992	0	0	0
LENG1	79165		14.6861		308	137	290		1	2012	1		0	14.6861	0	0
CARTPT	9607		14.6561		148	154	221		1	1	3239		0	0	14.6561	0
hsa-mir-4324	100000000		14.6343		164	175	1		1	2561	1		0	14.6343	0	0
LOC149373	149373		14.6335		191				2795				14.6335	0	0	0
PEX11G	92960		14.6141		101	184			1	2689			0	14.6141	0	0
NOTCH2	4853		14.5446		112	251	692		1629	1	1		14.5446	0	0	0
TEKT1	83659		14.5392		368	217			1	3155			0	14.5392	0	0
SLC9B2	133308		14.523		100	174			1	2527			0	14.523	0	0
RPS18	6222		14.5143		105				1524				14.5143	0	0	0
ELP3	55140		14.493		215	206	216		3116	1	1		14.493	0	0	0
VPS26A	9559		14.468		168	203			1	2937			0	14.468	0	0
NEXN	91624		14.466		324				4687				14.466	0	0	0
MTMR14	25902		14.4115		192				2767				14.4115	0	0	0
ACAA2	10449		14.3879		379	116			3	1669			0	14.3879	0	0
ATP6V1H	51606		14.3855		262	132			3769	1			14.3855	0	0	0
GBP2	2634		14.3349		212				3039				14.3349	0	0	0
ACTN4	81		14.3084		517	227			1	3248			0	14.3084	0	0
DAPP1	27071		14.2933		235	443	208		1	1	2973		0	0	14.2933	0
IDNK	414328		14.2818		220				3142				14.2818	0	0	0
GPKOW	27238		14.2561		164	452			2338	1			14.2561	0	0	0
BLK	640		14.2446		436	233	92		1	3319	1		0	14.2446	0	0
hsa-mir-4758	101000000		14.24		105	264	150		1	1	2136		0	0	14.24	0
SCPEP1	59342		14.2371		356	194			1	2762			0	14.2371	0	0
A4GALT	53947		14.2111		511	398	459		1	5656	3403		0	14.2111	7.41394	0
hsa-mir-6806	102000000		14.1589		214	129			3030	1			14.1589	0	0	0
KAZALD1	81621		14.1565		230	327			3256	1			14.1565	0	0	0
PLD4	122618		14.1396		222	220	170		3139	1	1		14.1396	0	0	0
NKX3-1	4824		14.1105		165	358	181		1	1	2554		0	0	14.1105	0
FBXW12	285231		14.1062		430	176	113		1	1	1594		0	0	14.1062	0
TMEM120B	144404		14.1047		191	198			2694	1			14.1047	0	0	0
PROCA1	147011		14.0909		329	229	187		1	1	2635		0	0	14.0909	0
DMP1	1758		14.0842		233	112	190		3	1	2676		0	0	14.0842	0
HRNR	388697		14.0642		644	109	220		1	1533	1		0	14.0642	0	0
TSC22D3	1831		14.0261		230	72			3226	1			14.0261	0	0	0
MISP	126353		13.9953		131	441	215		1	1	3009		0	0	13.9953	0
ZP3	7784		13.9948		106	194			1	2715			0	13.9948	0	0
UGT2A2	574537		13.9761		454	398	209		1	1	2921		0	0	13.9761	0
RNF43	54894		13.9545		110	154			1535	1			13.9545	0	0	0
GRIN2C	2905		13.9479		85	179	288		1	1	4017		0	0	13.9479	0
RAB11A	8766		13.9248		226				3147				13.9248	0	0	0
LOC653486	-		13.9167		204				2839				13.9167	0	0	0
PHYHD1	254295		13.886		113	114			1	1583			0	13.886	0	0
hsa-mir-555	693140		13.8426		218	1162	235	218	1	1	3253	1	0	0	13.8426	0
TM4SF1	4071		13.8073		218	349			3010	1			13.8073	0	0	0
OR5T3	390154		13.8059		273	268	110		3769	1	1		13.8059	0	0	0
WDR73	84942		13.75		268	188			1	2585			0	13.75	0	0
NXPE4	54827		13.7487		177	191	118		1	2626	1		0	13.7487	0	0
hsa-mir-3944	101000000		13.7254		193	242			2649	1			13.7254	0	0	0
C12orf52	84934		13.6952		116	105	123		1	1438	1		0	13.6952	0	0
GTF2H1	2965		13.6939		89	196	109		1	2684	1		0	13.6939	0	0
ZNF781	163115		13.6802		197	185			2695	1			13.6802	0	0	0
MFSD10	10227		13.6613		348	186	42		1	2541	1		0	13.6613	0	0
ZNF429	353088		13.6522		92	138			1	1884			0	13.6522	0	0
hsa-mir-3176	100000000		13.5247		80	22	72	223	1	1	1	3016	0	0	0	13.5247
EVI2A	2123		13.5172		232				3136				13.5172	0	0	0
OR4D11	219986		13.469		113	341	152		1522	1	1		13.469	0	0	0
KIAA0141	9812		13.4564		66	241			1	3243			0	13.4564	0	0
MUC7	4589		13.434		169	203	235		1	1	3157		0	0	13.434	0
MZT2A	653784		13.4025		284	159			1	2131			0	13.4025	0	0
THEM4	117145		13.4		576	120			1	1608			0	13.4	0	0
MYBPHL	343263		13.3917		266	240	253		1	3214	2		0	13.3917	0	0
FCRL1	115350		13.3789		348	69	190		1554	1	2542		4.46552	0	13.3789	0
WDR54	84058		13.375		498	104	45		1	1391	1		0	13.375	0	0
PRKCI	5584		13.3099		171	49			2276	1			13.3099	0	0	0
ARRDC3	57561		13.2974		319	411	232		1	1	3085		0	0	13.2974	0
WWC3	55841		13.2396		59	128	192		1	1	2542		0	0	13.2396	0
ZNF561	93134		13.2392		286	209			1	2767			0	13.2392	0	0
PERP	64065		13.1944		285	216			1	2850			0	13.1944	0	0
hsa-mir-6851	102000000		13.1586		145	82			1908	1			13.1586	0	0	0
ZNF606	80095		13.1531		111	196			15	2578			0	13.1531	0	0
IRX5	10265		13.1302		86	215			1	2823			0	13.1302	0	0
MGAT5	4249		13.123		64	244	31		1	3202	1		0	13.123	0	0
hsa-mir-887	100000000		13.086		177	166	221		1	1	2892		0	0	13.086	0
TMPRSS15	5651		13.0815		184	50	103		2407	1	1		13.0815	0	0	0
TTC9B	148014		13.0138		290				3774				13.0138	0	0	0
SIPA1L3	23094		12.9951		316	371	203		1	1	2638		0	0	12.9951	0
ZNF696	79943		12.9877		208	244			1	3169			0	12.9877	0	0
CHGB	1114		12.9484		252	253	337		3263	1	1		12.9484	0	0	0
hsa-mir-891b	100000000		12.9145		49	152	31	761	1	1963	1	1	0	12.9145	0	0
TSTA3	7264		12.8757		185	51			2382	1			12.8757	0	0	0
CCHCR1	54535		12.8479		263	223	83		3379	1	1		12.8479	0	0	0
ZNF180	7733		12.844		292	178	109		1	1	1400		0	0	12.844	0
PKHD1	5314		12.8154		195	186			2499	1			12.8154	0	0	0
LIPH	200879		12.8103		158	443	232		1	1	2972		0	0	12.8103	0
CEP57	9702		12.8073		109	315			1396	1			12.8073	0	0	0
COMMD9	29099		12.8		190				2432				12.8	0	0	0
GPR19	2842		12.7863		84	102	117		1	1	1496		0	0	12.7863	0
FBXO11	80204		12.755		200				2551				12.755	0	0	0
LOH12CR1	118426		12.75		120	367			1530	1			12.75	0	0	0
GPS2	2874		12.7244		326	127			1	1616			0	12.7244	0	0
hsa-mir-3692	101000000		12.717		368	313	106	67	1	1	1348	1	0	0	12.717	0
MROH8	140699		12.7067		1168	225	157		1	2859	1		0	12.7067	0	0
CAMSAP3	57662		12.7021		386				4903				12.7021	0	0	0
ZNF236	7776		12.6618		229	207	107		1	2621	1		0	12.6618	0	0
HOXA13	3209		12.654		211	372	155		2670	1	1		12.654	0	0	0
DCXR	51181		12.6484		281	128			1	1619			0	12.6484	0	0
TWIST2	117581		12.6007		283	466			3566	1			12.6007	0	0	0
SURF6	6838		12.5769		130	286			1635	1			12.5769	0	0	0
RBP7	116362		12.5519		458	270	320		1	3389	1		0	12.5519	0	0
CD3E	916		12.5205		95	479	244		1	1	3055		0	0	12.5205	0
PDLIM4	8572		12.5185		108	246			1352	1			12.5185	0	0	0
CDK17	5128		12.5058		259	58			3239	1			12.5058	0	0	0
VSTM2A	222008		12.4822		197	382	644		2459	1	1		12.4822	0	0	0
EXTL3	2137		12.472		214	281	341		2669	1	1		12.472	0	0	0
IDI1	3422		12.4222		99	180	188		1	2236	1		0	12.4222	0	0
DYNLT3	6990		12.4034		233	344	98		2890	1	1		12.4034	0	0	0
C9orf84	158401		12.3957		187	96	55		2318	1	1		12.3957	0	0	0
UBL3	5412		12.378		123	111	209		1	1	2587		0	0	12.378	0
PPP2R3B_Y	-		12.3534		163	581	116		1	58	1433		0	0	12.3534	0
HMGCL	3155		12.306		67	258	183		1150	1	2252		0	0	12.306	0
ABCF2	10061		12.2564		66	195	112		1	2390	1		0	12.2564	0	0
CEP19	84984		12.2453		239	744	159		1	1	1947		0	0	12.2453	0
TBL1X	6907		12.2361		134	216			1	2643			0	12.2361	0	0
STIL	6491		12.2297		356	50	283		1	1	3461		0	0	12.2297	0
COL14A1	7373		12.2247		227	126	665		2775	1	1		12.2247	0	0	0
OR2K2	81466		12.2114		303	315	246		1	1	3004		0	0	12.2114	0
hsa-mir-3165	100000000		12.1893		104	678	243		1	1	2962		0	0	12.1893	0
ZCWPW2	152098		12.1548		147	273	310		1	1	3768		0	0	12.1548	0
PRRC2C	23215		12.1219		214	361			1	4376			0	12.1219	0	0
CSNK2A1	1457		12.1053		1	290	114		1	1	1380		0	0	12.1053	0
ASAP3	55616		12.0163		270	123			2	1478			0	12.0163	0	0
XCR1	2829		11.962		229	72	158		1	1	1890		0	0	11.962	0
NonTargetingControlGuideForHuman_0793			11.9558		181				2164				11.9558	0	0	0
CDHR4	389118		11.9544		507	263			1	3144			0	11.9544	0	0
ITGA2	3673		11.9461		366	241			1	2879			0	11.9461	0	0
EEFSEC	60678		11.9327		181	223	528		1	2661	1		0	11.9327	0	0
SKIV2L2	23517		11.9178		146	50	79		1740	1	1		11.9178	0	0	0
SIAH3	283514		11.9038		239	75	108		2845	1	1		11.9038	0	0	0
HOXB7	3217		11.8967		87	300	136		1	3569	1		0	11.8967	0	0
PTK2	5747		11.8867		256	53			3043	1			11.8867	0	0	0
hsa-mir-3186	100000000		11.8756		113	430	201	53	1	1	2387	1	0	0	11.8756	0
SLC26A3	1811		11.8591		243	149	112		1	1767	1		0	11.8591	0	0
ALG1L	200810		11.8479		309	217			1	2571			0	11.8479	0	0
CNKSR2	22866		11.8247		251	120	76		2968	1	1672		11.8247	0	0	0
PALD1	27143		11.8182		132	122			1560	1			11.8182	0	0	0
KRTAP19-1	337882		11.7972		117	281	562		1	3315	2		0	11.7972	0	0
TMEM184A	202915		11.797		330				3893				11.797	0	0	0
AGTPBP1	23287		11.788		217	641	204		2558	2395	1		11.788	3.73635	0	0
NR5A1	2516		11.7595		181	158	334		1	1858	1		0	11.7595	0	0
TIMP4	7079		11.6837		122	215			1	2512			0	11.6837	0	0
TXNDC15	79770		11.6256		306	227	779		1	2639	1		0	11.6256	0	0
R3HDM2	22864		11.6246		293	116	1415		3406	1	1		11.6246	0	0	0
NonTargetingControlGuideForHuman_0814			11.5931		231				2678				11.5931	0	0	0
NonTargetingControlGuideForHuman_0837			11.5294		221				2548				11.5294	0	0	0
RWDD1	51389		11.4712		216	94	104		1	1	1193		0	0	11.4712	0
SFT2D1	113402		11.4545		264	48			3024	2583			11.4545	0	0	0
ARRB2	409		11.4159		214	62			2443	1			11.4159	0	0	0
hsa-mir-6757	102000000		11.3907		355	215	41		1	2449	1		0	11.3907	0	0
hsa-mir-523	574471		11.3661		542	158	112		1	1	1273		0	0	11.3661	0
hsa-mir-551a	693135		11.3534		133	96	150		1510	1	1		11.3534	0	0	0
IMP4	92856		11.3258		112	132			1	1495			0	11.3258	0	0
S100A14	57402		11.3		104	260	273		1	2938	1		0	11.3	0	0
NDUFB7	4713		11.2848		309	302			3487	1			11.2848	0	0	0
hsa-mir-5589	101000000		11.2846		97	265	123		1	1	1388		0	0	11.2846	0
TMSB10	9168		11.2769		124	195			1	2199			0	11.2769	0	0
NonTargetingControlGuideForHuman_0881			11.2591		220				2477				11.2591	0	0	0
SELO	83642		11.25		300	283	6		3375	1	1		11.25	0	0	0
MRPL18	29074		11.2296		117	135			1	1516			0	11.2296	0	0
hsa-mir-1285-2	100000000		11.2238		210	118			2357	1			11.2238	0	0	0
hsa-mir-762	100000000		11.2236		398	80			4467	1			11.2236	0	0	0
hsa-mir-3973	101000000		11.2126		127	540	384	816	1424	1	1	1358	11.2126	0	0	1.66422
CCL26	10344		11.1993		301	543	305		3371	1	1		11.1993	0	0	0
PER1	5187		11.1893		391	45			4375	1			11.1893	0	0	0
STIP1	10963		11.1857		280	319			3132	1			11.1857	0	0	0
NLRC3	197358		11.1472		312	180	265		1	1	2954		0	0	11.1472	0
JTB	10899		11.117		225	294	282		1	1	3135		0	0	11.117	0
CNTN5	53942		11.0962		97	260			1	2885			0	11.0962	0	0
RNF10	9921		11.0917		127	218	456		1	2418	1		0	11.0917	0	0
SEC11A	23478		11.0185		271	343			2986	1			11.0185	0	0	0
MTMR8	55613		10.9526		350	190			1	2081			0	10.9526	0	0
ZNF280C	55609		10.95		192	240			1	2628			0	10.95	0	0
OTOP2	92736		10.9446		58	289	911		1	3163	1		0	10.9446	0	0
POSTN	10631		10.9409		254	200	374		2779	1	2523		10.9409	0	6.74599	0
NSUN4	387338		10.9397		199	311	48		2177	1	1		10.9397	0	0	0
CCDC85C	317762		10.9046		258	273	283		1	1	3086		0	0	10.9046	0
hsa-let-7f-1	406888		10.8922		775	204	471		1	2222	1		0	10.8922	0	0
GORASP1	64689		10.8905		274	204	360		2984	1	1		10.8905	0	0	0
VPS4A	27183		10.881		12	345	252		1	1	2742		0	0	10.881	0
PLSCR2	57088		10.8785		214	199	27		2328	1	1		10.8785	0	0	0
PEX5L	51555		10.8736		269	208	63		2925	1	1		10.8736	0	0	0
CCDC64	92558		10.8402		426	413			1	4477			0	10.8402	0	0
RGS14	10636		10.8348		321	252	224		2952	1	2427		9.19626	0	10.8348	0
PPP1R3A	5506		10.8211		218	58			2359	1			10.8211	0	0	0
TMBIM6	7009		10.806		232	107	365		2507	1	1		10.806	0	0	0
PLXDC2	5364		10.7905		207	61	253		1	1	2730		0	0	10.7905	0
RFX3	5991		10.7903		267	94			2881	1			10.7903	0	0	0
ZNF211	10520		10.75		27	158	160		1	2	1720		0	0	10.75	0
EIF3D	5610		10.736		250	244	364		2684	1	1754		10.736	0	4.81868	0
FAM179B	23116		10.6903		113	183	93		1208	1	1		10.6903	0	0	0
KIR2DL1	3802		10.6894		367	116			3923	1			10.6894	0	0	0
RBM45	129831		10.6716		271	1168	82		2892	3104	1		10.6716	2.65753	0	0
CHD7	55636		10.6411		443	96	319		4714	1	1		10.6411	0	0	0
LYPD4	147719		10.6364		275	6			2925	1			10.6364	0	0	0
NUP214	8021		10.5967		243	73	109		2575	1	1		10.5967	0	0	0
hsa-mir-6833	102000000		10.5862		68	116			1	1228			0	10.5862	0	0
LPAR4	2846		10.578		280	109			1	1153			0	10.578	0	0
hsa-mir-3689e	101000000		10.5699		46	734	279		1	1	2949		0	0	10.5699	0
TBCB	1155		10.5		106	164			1	1722			0	10.5	0	0
CD34	947		10.4423		364	146	158		3801	1	1		10.4423	0	0	0
SNX8	29886		10.4017		229				2382				10.4017	0	0	0
THAP10	56906		10.3822		135	191	220		1	1983	1		0	10.3822	0	0
CNOT1	23019		10.3557		689	194			1	2009			0	10.3557	0	0
CYP2J2	1573		10.3511		69	131			1	1356			0	10.3511	0	0
OMD	4958		10.3111		315	686			3248	1			10.3111	0	0	0
TTLL10	254173		10.305		259	512	260		2669	2	1		10.305	0	0	0
MTTP	4547		10.2917		260	264			2	2717			0	10.2917	0	0
PPFIBP1	8496		10.2857		238	199			2448	1			10.2857	0	0	0
IMPDH1	3614		10.2748		1	131			1	1346			0	10.2748	0	0
PLCE1	51196		10.2746		285	284			1545	2918			5.42105	10.2746	0	0
RAD54B	25788		10.2721		305	322	481		3133	1	1		10.2721	0	0	0
ALS2CR8	79800		10.2537		278	272			1	2789			0	10.2537	0	0
NR5A2	2494		10.2074		198	270	59		1	2756	1		0	10.2074	0	0
FANCL	55120		10.1943		103	211	235		1	2151	1		0	10.1943	0	0
ICA1L	130026		10.1752		234	245	109		2381	1	1		10.1752	0	0	0
SRRM4	84530		10.169		91	213			1	2166			0	10.169	0	0
ZNF3	7551		10.1396		55	265			1	2687			0	10.1396	0	0
OR1E1	126370		10.125		194	312	66		1	3159	1		0	10.125	0	0
NPAP1	23742		10.1222		153	311			1	3148			0	10.1222	0	0
hsa-mir-377	494326		10.1		210	269	222	146	2121	1	1	1	10.1	0	0	0
C19orf47	126526		10.0972		66	288	56		1	2908	1		0	10.0972	0	0
C7	730		10.0893		434	224			1	2260			0	10.0893	0	0
LRRC27	80313		10.0814		221	158			2228	1			10.0814	0	0	0
ELP6	54859		10.0228		219				2195				10.0228	0	0	0
KRTAP4-11	653240		9.99634		64	273			1	2729			0	9.99634	0	0
hsa-mir-3664	101000000		9.99394		206	168	171	165	1	1	1	1649	0	0	0	9.99394
GATC	283459		9.99369		131	317			1	3168			0	9.99369	0	0
KNCN	148930		9.98616		81	289			1	2886			0	9.98616	0	0
FAM103A1	83640		9.97288		175	590	84		1	5884	1		0	9.97288	0	0
9-Mar			9.97283		121	552			1	5505			0	9.97283	0	0
ASF1B	55723		9.95135		733	190	185		3487	1	1841		4.75716	0	9.95135	0
KCNK1	3775		9.93377		304	151	135		2629	1500	1		8.64803	9.93377	0	0
VIPR2	7434		9.90714		93	163	140		1	1	1387		0	0	9.90714	0
PLXNB1	5365		9.88983		57	118	58		1	1167	1		0	9.88983	0	0
KIAA0825	285600		9.86835		312	395			1	3898			0	9.86835	0	0
GRPR	2925		9.85876		177	52			1745	1			9.85876	0	0	0
RING1	6015		9.8498		253	122			2492	1			9.8498	0	0	0
PDE6H	5149		9.84615		367	169	271		1	1664	1		0	9.84615	0	0
CERS2	29956		9.83333		270	138	132		1	1	1298		0	0	9.83333	0
MRPS25	64432		9.83095		100	349			1	3431			0	9.83095	0	0
NMT2	9397		9.81154		212	260	143		1	2551	1		0	9.81154	0	0
EFCAB1	79645		9.81057		271	227			1	2227			0	9.81057	0	0
SCAMP4	113178		9.78713		123	197	202		1	1	1977		0	0	9.78713	0
OR8U8	504189		9.76923		182	662	171		1778	1	1		9.76923	0	0	0
CD302	9936		9.75217		133	347	460		1	1	4486		0	0	9.75217	0
ALG9	79796		9.73333		313	210			1	2044			0	9.73333	0	0
ZNF816-ZNF321P	101000000		9.73203		153	514			1489	1			9.73203	0	0	0
TMC5	79838		9.70088		242	1	341		2104	1	3308		8.69421	0	9.70088	0
hsa-mir-1252	100000000		9.68103		74	31	232		1	1	2246		0	0	9.68103	0
MCOLN3	55283		9.66258		163	442			1575	1			9.66258	0	0	0
PPIP5K2	23262		9.6616		158	4	263		1	1	2541		0	0	9.6616	0
STAT6	6778		9.64983		50	297	199		1	2866	1		0	9.64983	0	0
PTBP1	5725		9.6395		377	319			1	3075			0	9.6395	0	0
TMEM200B	399474		9.63226		155	161			1493	1			9.63226	0	0	0
MYH2	4620		9.62128		235	359			2261	1			9.62128	0	0	0
BOLA2B	552900		9.61786		280	339	235		2693	1	1		9.61786	0	0	0
NBPF1	55672		9.59277		415	313	187		3981	1	1		9.59277	0	0	0
LEMD2	221496		9.58808		369	85			3538	1			9.58808	0	0	0
PRM1	5619		9.56563		320	73			3061	1			9.56563	0	0	0
LDLRAD2	401944		9.56548		336	95	233		3214	1	1		9.56548	0	0	0
ASCL2	430		9.54908		357	326			1	3113			0	9.54908	0	0
SSTR1	6751		9.54667		139	128	300		1	1	2864		0	0	9.54667	0
PLA2G7	7941		9.52033		492	460	106		4684	1	1		9.52033	0	0	0
C6orf58	352999		9.51531		91	196			1	1865			0	9.51531	0	0
SH2D1B	117157		9.50658		131	304	499		1	2890	1		0	9.50658	0	0
CCNH	902		9.50316		79	266	316		1	1	3003		0	0	9.50316	0
MBNL2	10150		9.48136		295	24	640		2797	1	1		9.48136	0	0	0
SAA4	6291		9.46437		112	435			1	4117			0	9.46437	0	0
MEOX1	4222		9.42439		205				1932				9.42439	0	0	0
hsa-mir-1185-2	100000000		9.42149		378	121	160	212	1	1140	1	1	0	9.42149	0	0
RAB11B	9230		9.40299		335	85	397		3150	1	1		9.40299	0	0	0
MIB2	142678		9.38542		192	27			1802	1			9.38542	0	0	0
TTLL2	83887		9.35938		77	320			1	2995			0	9.35938	0	0
L3MBTL4	91133		9.34559		136	297	103		1271	2	1		9.34559	0	0	0
TNFSF15	9966		9.32155		53	283	55		1	2638	1		0	9.32155	0	0
NYAP2	57624		9.31119		286	1149			2663	1			9.31119	0	0	0
NRXN3	9369		9.3037		270	175			2512	1			9.3037	0	0	0
SLC30A8	169026		9.30108		372	500			3460	1			9.30108	0	0	0
STK32A	202374		9.29524		1	89	315		1	2	2928		0	0	9.29524	0
DZANK1	55184		9.27273		264	47			2448	1			9.27273	0	0	0
AIFM1	9131		9.25321		280	43	312		1	1	2887		0	0	9.25321	0
CCL16	6360		9.24921		343	49	317		1	1	2932		0	0	9.24921	0
NonTargetingControlGuideForHuman_0369			9.24723		271				2506				9.24723	0	0	0
CEP41	95681		9.24716		607	13	352		1	1	3255		0	0	9.24716	0
OSBPL7	114881		9.24483		309	290	716		1	2681	1		0	9.24483	0	0
LRRC19	64922		9.23922		255	107	601		2356	1	1		9.23922	0	0	0
hsa-mir-4274	100000000		9.23631		109	347	168		1	3205	1		0	9.23631	0	0
PCGF3	10336		9.22467		227	154	433		2094	1	1354		9.22467	0	3.12702	0
EEF1A1	1915		9.22099		181	274			1669	1			9.22099	0	0	0
GYPE	2996		9.21569		451	306	308		1	2820	1		0	9.21569	0	0
WRAP53	55135		9.16		175				1603				9.16	0	0	0
AMDHD1	144193		9.1568		130	338			1	3095			0	9.1568	0	0
RAB5A	5868		9.12979		339	178			3095	1			9.12979	0	0	0
KLHDC1	122773		9.12315		26	406			1	3704			0	9.12315	0	0
BABAM1	29086		9.0566		159	2			1440	1			9.0566	0	0	0
ADCK4	79934		9.05439		239	796			2164	2			9.05439	0	0	0
hsa-mir-4999	101000000		9.04469		179	200	322		1619	1	1		9.04469	0	0	0
BRD8	10902		9.03876		387	36			3498	1			9.03876	0	0	0
ICAM2	3384		9.02174		606	184	910		3322	1660	1		5.48185	9.02174	0	0
PSD3	23362		8.97626		337	78	76		3025	1	1		8.97626	0	0	0
ALAS1	211		8.97355		131	605			1	5429			0	8.97355	0	0
ACKR4	51554		8.96309		45	298	55		1	2671	1		0	8.96309	0	0
TYMS	7298		8.95298		131	319	315		1	2856	1		0	8.95298	0	0
SSX1	6756		8.93831		308	131			2753	1			8.93831	0	0	0
PYGB	5834		8.93662		284				2538				8.93662	0	0	0
OR51I2	390064		8.93471		271	291			1	2600			0	8.93471	0	0
NonTargetingControlGuideForHuman_0891			8.93301		209				1867				8.93301	0	0	0
HEPHL1	341208		8.87923		207	285	46		1838	1	1		8.87923	0	0	0
hsa-mir-4752	101000000		8.87336		1785	106	229	519	1	1	2032	1	0	0	8.87336	0
NDOR1	27158		8.87209		258	204	120		2289	1	1		8.87209	0	0	0
TMEM236	653567		8.84848		120	264	188		1	2336	1		0	8.84848	0	0
PCIF1	63935		8.8479		135	3	309		1	1	2734		0	0	8.8479	0
SAMM50	25813		8.84532		278	131	163		2459	1	1004		8.84532	0	6.15951	0
ABHD12B	145447		8.84428		411	60			3635	1			8.84428	0	0	0
FAM188A	80013		8.84014		563	167	236		4977	1	1		8.84014	0	0	0
LIMD1	8994		8.83186		220	1	339		1	1	2994		0	0	8.83186	0
NonTargetingControlGuideForHuman_0174			8.81944		216				1905				8.81944	0	0	0
DCAF10	79269		8.80602		64	299	216		1	2633	1		0	8.80602	0	0
LMNB1	4001		8.78016		373	109	15		3275	1	1		8.78016	0	0	0
MIA2	4253		8.76645		391	471			1	4129			0	8.76645	0	0
UPRT	139596		8.76263		530	198	39		1	1735	1		0	8.76263	0	0
hsa-mir-5002	101000000		8.71565		45	148	313		1	1	2728		0	0	8.71565	0
APCDD1L	164284		8.70632		108	269			1	2342			0	8.70632	0	0
WTH3DI	150786		8.69888		269	79			2340	1			8.69888	0	0	0
CUL2	8453		8.69776		80	268			1	2331			0	8.69776	0	0
NPNT	255743		8.68435		580	377	221		1	3274	1		0	8.68435	0	0
hsa-mir-503	574506		8.65678		236	303	109	403	2043	1	1	1	8.65678	0	0	0
HSPB7	27129		8.6066		102	394	44		1	3391	1		0	8.6066	0	0
PDE8B	8622		8.59694		429	196	87		1	1685	1		0	8.59694	0	0
MBD3L1	85509		8.59664		238	106	475		2046	1	1		8.59664	0	0	0
RAP1GAP2	23108		8.59539		304	106	138		2613	1	1		8.59539	0	0	0
VWA8	23078		8.59467		264	338			1	2905			0	8.59467	0	0
hsa-mir-520h	574493		8.58419		950	291	653	256	1	2498	1	1	0	8.58419	0	0
PIR	8544		8.54783		115	93	63		983	1	1		8.54783	0	0	0
HOXB2	3212		8.53957		129	278			1	2374			0	8.53957	0	0
TSACC	128229		8.536		125	1			1067	1			8.536	0	0	0
SPC25	57405		8.53147		191	143			1	1220			0	8.53147	0	0
CHCHD4	131474		8.52538		394	410	627		3359	1	1		8.52538	0	0	0
ARAP1	116985		8.51966		21	337	356		1	1	3033		0	0	8.51966	0
THOC6	79228		8.49538		325				2761				8.49538	0	0	0
NonTargetingControlGuideForHuman_0630			8.49239		197				1673				8.49239	0	0	0
KCNE3	10008		8.48403		44	407			1	3453			0	8.48403	0	0
NonTargetingControlGuideForHuman_0908			8.47399		173				1466				8.47399	0	0	0
TMEM255B	348013		8.45848		274	277	162		1	2343	1		0	8.45848	0	0
HLA-DPA1	3113		8.43681		364	88	187		3071	1	1		8.43681	0	0	0
CKAP2L	150468		8.42188		320	95	419		2695	1	1		8.42188	0	0	0
BEGAIN	57596		8.41839		435	1			3662	1			8.41839	0	0	0
CXCL16	58191		8.41776		176	304	382		1	2559	1		0	8.41776	0	0
ZMYND15	84225		8.41739		230	62			1936	1			8.41739	0	0	0
RPUSD2	27079		8.40607		692	161			5817	1			8.40607	0	0	0
hsa-mir-6755	102000000		8.38922		122	48	92	167	1	1	1	1401	0	0	0	8.38922
FAH	2184		8.36697		327				2736				8.36697	0	0	0
MAGEB17	645864		8.35549		291	346	491		1	2891	1		0	8.35549	0	0
BBOX1	8424		8.34853		373	222			3114	1			8.34853	0	0	0
PNKP	119548		8.34632		231	570			1928	1			8.34632	0	0	0
hsa-mir-219a-1	407002		8.34154		6	183	325	12	1	1	2711	1	0	0	8.34154	0
CTAG1B	1485		8.33645		214	82	426		1784	1	1		8.33645	0	0	0
WDR13	64743		8.33604		369	66			3076	1			8.33604	0	0	0
STK17A	9263		8.33524		376	349			1	2909			0	8.33524	0	0
TGFB2	7042		8.33036		224	42			1866	1			8.33036	0	0	0
KRTAP5-8	440021		8.32783		315	424			1	3531			0	8.32783	0	0
ATP10D	57205		8.31285		358	169	191		2976	1	1		8.31285	0	0	0
IRF2BP1	26145		8.30521		403	334	104		3347	1	1		8.30521	0	0	0
ARL13B	200894		8.30065		235	327	153		1	1	1270		0	0	8.30065	0
LAYN	143903		8.29794		339	102	97		2813	1	1		8.29794	0	0	0
OR11H12	81061		8.29073		313	89			2595	1			8.29073	0	0	0
NUDT10	170685		8.2803		396	538			3279	1			8.2803	0	0	0
GAB2	9846		8.27342		287	395			1	3268			0	8.27342	0	0
GPM6B	2824		8.26733		202	309	169		1670	1	1		8.26733	0	0	0
NADK	65220		8.26328		433	340	146		3578	1	454		8.26328	0	3.10959	0
MLLT11	10962		8.26129		158	310	113		1	2561	1		0	8.26129	0	0
DHCR24	1718		8.25862		174	191	59		1437	1	1		8.25862	0	0	0
ATP2C1	27032		8.25305		66	328	424		1	2707	1		0	8.25305	0	0
TMEM168	64418		8.20256		531	53	390		1	1	3199		0	0	8.20256	0
EXD3	54932		8.19429		350	427	19		2868	656	1		8.19429	1.5363	0	0
SHC1	6464		8.18978		530	137	199		1	1122	1		0	8.18978	0	0
TTC39A	22996		8.18919		1288	185	109		2	1515	1		0	8.18919	0	0
MPP4	58538		8.17445		143	127	321		1	1	2624		0	0	8.17445	0
PZP	5858		8.16564		107	357	163		1	1	1331		0	0	8.16564	0
ZZEF1	23140		8.14953		107	56	1137		872	1	2		8.14953	0	0	0
CCDC24	149473		8.14436		381	215			3103	1			8.14436	0	0	0
KCTD1	284252		8.13764		168	356	504		1	2897	1		0	8.13764	0	0
MTFMT	22823		8.11111		53	363	126		1	1	1022		0	0	8.11111	0
DENND5B	160518		8.10941		359	160	393		1	1	3187		0	0	8.10941	0
WFDC6	140870		8.08679		111	265			1	2143			0	8.08679	0	0
MAGT1	84061		8.08357		347	59	265		2805	1	1		8.08357	0	0	0
LYPD1	116372		8.07975		163	297			1317	1526			8.07975	5.13805	0	0
ZNF397	84307		8.07879		330	139			2666	1			8.07879	0	0	0
METTL6	131965		8.06304		349	1	405		2814	1	1		8.06304	0	0	0
STIM2	57620		8.05932		354	307	89		2853	1	1		8.05932	0	0	0
FAM110D	79927		8.04412		204	113			1641	1			8.04412	0	0	0
hsa-mir-183	406959		8.02268		438	485	770		1	3891	1		0	8.02268	0	0
CUBN	8029		8.0127		21	315	194		1	2524	1		0	8.0127	0	0
OR52W1	120787		8.01166		429	191			3437	1			8.01166	0	0	0
PDE7A	5150		8		320	340			2560	1			8	0	0	0
SPIN2B	474343		7.99329		817	298			1	2382			0	7.99329	0	0
MGAT4A	11320		7.99023		307				2453				7.99023	0	0	0
C1orf35	79169		7.98936		376	18	67		3004	1	1		7.98936	0	0	0
SOX6	55553		7.98456		518	63	141		4136	1	1		7.98456	0	0	0
hsa-mir-338	442906		7.97814		671	393	411	183	1	1	1	1460	0	0	0	7.97814
TRIM54	57159		7.9727		112	403			1	3213			0	7.9727	0	0
COLCA2	120376		7.96667		85	270	139		1	2151	1		0	7.96667	0	0
SSTR5	6755		7.96217		710	423	329		1	3368	1		0	7.96217	0	0
CYP11A1	1583		7.95565		473	248			1	1973			0	7.95565	0	0
COQ10B	80219		7.95082		183	492			1455	1			7.95082	0	0	0
NABP1	64859		7.94309		194	123			1	977			0	7.94309	0	0
ATP2A2	488		7.94286		175	277			1390	1			7.94286	0	0	0
ZNF609	23060		7.93		176	300			1	2379			0	7.93	0	0
OR5AK2	390181		7.92149		292	242			1	1917			0	7.92149	0	0
MAF1	84232		7.91168		109	351			1	2777			0	7.91168	0	0
LYPLA2	11313		7.91124		312	338			1	2674			0	7.91124	0	0
FLAD1	80308		7.90331		122	403	393		1	1	3106		0	0	7.90331	0
MAT2B	27430		7.9008		6	373	212		1	2947	1		0	7.9008	0	0
LOC100144595	100000000		7.9		115	102	220		1	1	1738		0	0	7.9	0
hsa-mir-2909	100000000		7.89744		73	317	117	188	1	1	924	78	0	0	7.89744	0
C7orf25	79020		7.87245		196	131			1543	1			7.87245	0	0	0
AXDND1	126859		7.86667		328	225	56		1	1770	1		0	7.86667	0	0
BTBD16	118663		7.86667		309	215	165		1	836	1298		0	3.88837	7.86667	0
hsa-mir-7-1	407043		7.86124		209	8	112		1643	1	1		7.86124	0	0	0
hsa-mir-7855	102000000		7.84677		119	134	372	175	1	1	2919	1	0	0	7.84677	0
GALNTL6	442117		7.84196		97	367			1	2878			0	7.84196	0	0
MTG2	123263		7.84013		613	818			4806	14			7.84013	0	0	0
CDK16	5127		7.83797		395	106	116		3096	1	1		7.83797	0	0	0
ERICH1	157697		7.83221		442	244	298		1	1	2334		0	0	7.83221	0
IFIH1	64135		7.81959		129	194	181		1	1517	1		0	7.81959	0	0
OR5D16	390144		7.81356		177	262	244		1383	1	1		7.81356	0	0	0
AGBL1	123624		7.81351		186	370	162		1	2891	1		0	7.81351	0	0
APOF	319		7.78876		414	516	93		2	4019	2		0	7.78876	0	0
MYCT1	80177		7.75882		168	340	64		1	2638	1		0	7.75882	0	0
CACNB4	785		7.71795		312	132	380		2408	1	1		7.71795	0	0	0
TYSND1	219743		7.71519		316	331			2438	1			7.71519	0	0	0
OR8H3	390152		7.70633		64	395	133		1	3044	1		0	7.70633	0	0
ZNF600	162966		7.70026		232	387	741		1	2980	1		0	7.70026	0	0
PFDN2	5202		7.69059		1	404			1	3107			0	7.69059	0	0
TRIM6	117854		7.68487		238	461			1829	1			7.68487	0	0	0
REXO2	25996		7.68248		89	523	274		1	1	2105		0	0	7.68248	0
hsa-mir-512-2	574459		7.66923		266	1132	470	390	1	1	1	2991	0	0	0	7.66923
IQCE	23288		7.65328		473	207			3620	646			7.65328	3.12077	0	0
FAM179A	165186		7.65079		189	186	218		1446	1	1		7.65079	0	0	0
hsa-mir-3167	100000000		7.64103		429	63	60		3278	1	1		7.64103	0	0	0
OR5D18	219438		7.60245		1424	363	327		1	1	2486		0	0	7.60245	0
H1FX	8971		7.6005		403				3063				7.6005	0	0	0
DHX15	1665		7.59375		33	115	224		1	1	1701		0	0	7.59375	0
CNTRL	11064		7.58824		238	107			1806	1			7.58824	0	0	0
hsa-mir-4284	100000000		7.58226		43	209	699		1	1	5300		0	0	7.58226	0
ATOH8	84913		7.57312		121	253			1	1916			0	7.57312	0	0
TBC1D10A	83874		7.56745		467	151	157		3534	1	1		7.56745	0	0	0
PNLIPRP3	84968		7.56436		411	303	74		1	2292	1		0	7.56436	0	0
TEX36	387718		7.53401		294	343			2215	1			7.53401	0	0	0
TRAF7	84231		7.51515		396	98	144		2976	1	1		7.51515	0	0	0
PRODH2	5625		7.5101		632	179	198		3589	1	1487		5.6788	0	7.5101	0
RPF2	84154		7.5045		333				2499				7.5045	0	0	0
RD3L	647286		7.4984		104	42	313		1	1	2347		0	0	7.4984	0
BTBD10	84280		7.49372		658	239	26		1	1791	1		0	7.49372	0	0
SMO	6608		7.46855		133	103	318		1	1	2375		0	0	7.46855	0
hsa-mir-488	574441		7.46517		83	402	113		1	3001	1		0	7.46517	0	0
ARID4A	5926		7.46359		563	289			4202	1			7.46359	0	0	0
MAP3K13	9175		7.46358		205	453	59		1	3381	1		0	7.46358	0	0
GZMH	2999		7.46237		186	99	114		1388	1	1		7.46237	0	0	0
INTS10	55174		7.45906		403	13	202		3006	1	1		7.45906	0	0	0
NonTargetingControlGuideForHuman_0913			7.45438		548				4085				7.45438	0	0	0
ZDHHC9	51114		7.44909		97	295	383		1	1	2853		0	0	7.44909	0
OR4K15	81127		7.43852		315	675			1	5021			0	7.43852	0	0
FLT3	2322		7.42564		1624	195			1	1448			0	7.42564	0	0
FOXN2	3344		7.37905		525				3874				7.37905	0	0	0
INPP5D	3635		7.36254		211	331	609		1	2437	1		0	7.36254	0	0
SULT1A1	6817		7.33775		184	453			1	3324			0	7.33775	0	0
OR52B6	340980		7.28968		252	222	104		1837	1	1		7.28968	0	0	0
RPS2	6187		7.27758		1	102	281		1	1	2045		0	0	7.27758	0
PSMD13	5719		7.26852		216				1570				7.26852	0	0	0
TGOLN2	10618		7.25956		366	141	557		2657	1	1		7.25956	0	0	0
ACVR2A	92		7.24823		282	272	232		2044	1	1		7.24823	0	0	0
NonTargetingControlGuideForHuman_0646			7.24471		331				2398				7.24471	0	0	0
TRAPPC9	83696		7.2398		196	93	173		1419	1	1		7.2398	0	0	0
PRAMEF21	645425		7.23841		251	45	151		1	1	1093		0	0	7.23841	0
ELP4	26610		7.23313		925	326			2	2358			0	7.23313	0	0
HTATIP2	10553		7.23214		336	125	213		2430	1	1		7.23214	0	0	0
PRUNE2	158471		7.23166		84	259	54		1	1873	1		0	7.23166	0	0
NUP50	10762		7.22917		192	339			1388	1			7.22917	0	0	0
WNT8A	7478		7.22902		404	441	312		1	3188	1		0	7.22902	0	0
hsa-mir-7973-2	102000000		7.22689		485	544	357	716	1	1	2580	1	0	0	7.22689	0
C7orf71	285941		7.22388		268	237	165		1936	1	1		7.22388	0	0	0
PRX	9588		7.2186		265	129	215		1	1	1552		0	0	7.2186	0
hsa-mir-5690	101000000		7.21608		199	276	84	36	1436	1	1	1	7.21608	0	0	0
ZNF624	57547		7.20448		112	72	357		1	1	2572		0	0	7.20448	0
ANAPC5	51433		7.19024		205				1474				7.19024	0	0	0
hsa-mir-519a-2	574500		7.18333		453	360			1	2586			0	7.18333	0	0
ZNF862	643641		7.17233		795	375	142		5702	1	1		7.17233	0	0	0
OR8D4	338662		7.17048		71	393			1	2818			0	7.17048	0	0
KRTAP1-3	81850		7.16667		408	179			2924	1			7.16667	0	0	0
RPS27L	51065		7.08247		194	280	635		1374	1	1		7.08247	0	0	0
CPE	1363		7.06776		125	428	60		1	3025	1		0	7.06776	0	0
UPP2	151531		7.05945		322	471	384		1	3325	1		0	7.05945	0	0
CYP3A43	64816		7.04976		623	109	102		4392	1	1		7.04976	0	0	0
CHTF18	63922		7.04898		245	115	1067		1727	1	1		7.04898	0	0	0
ZNF709	163051		7.02141		327	177	461		2296	1	1		7.02141	0	0	0
APOA4	337		7.01397		358	280	230		2511	1	1		7.01397	0	0	0
CEACAM8	1088		7.00269		372	132			2605	1			7.00269	0	0	0
ORC4	5000		6.98846		260	155	159		1817	1	1		6.98846	0	0	0
JAG1	182		6.95785		39	261	78		1	1816	1		0	6.95785	0	0
HSPD1	3329		6.95699		245	256	372		1	1	2588		0	0	6.95699	0
ACSM2B	348158		6.95681		116	108	301		1	1	2094		0	0	6.95681	0
CA2	760		6.94681		295	188	210		1	1306	1		0	6.94681	0	0
ATP5G1	516		6.93028		459				3181				6.93028	0	0	0
NonTargetingControlGuideForHuman_0617			6.9235		183				1267				6.9235	0	0	0
RGS6	9628		6.90977		130	133	137		1	919	1		0	6.90977	0	0
GPR61	83873		6.88736		139	364	30		1	2507	1		0	6.88736	0	0
GMPS	8833		6.88235		391	451			2691	1			6.88235	0	0	0
TDP2	51567		6.88189		381				2622				6.88189	0	0	0
CTC1	80169		6.87931		406	98	395		2793	1	1		6.87931	0	0	0
hsa-mir-6782	102000000		6.87561		98	410	23		1	2819	1		0	6.87561	0	0
PLSCR4	84898		6.86284		401	110	183		2752	1	1		6.86284	0	0	0
hsa-mir-561	693146		6.86047		256	430	138	92	1	2950	1	1	0	6.86047	0	0
LIN37	55957		6.84987		341	1	373		1	1	2555		0	0	6.84987	0
TMEM17	200728		6.84798		421	114			2883	1			6.84798	0	0	0
USE1	55850		6.821		581	205	274		3963	1	1		6.821	0	0	0
KIAA1967	57805		6.8209		242	53	201		1	1	1371		0	0	6.8209	0
ZBED6CL	113763		6.80706		425	242			2893	1			6.80706	0	0	0
AP4S1	11154		6.79874		100	159	80		1	1081	1		0	6.79874	0	0
hsa-mir-1247	100000000		6.77544		54	285	143	73	1	1931	1	1	0	6.77544	0	0
EID3	126272		6.75877		228				1541				6.75877	0	0	0
GPR161	23432		6.75468		507	481	457		1	3249	1		0	6.75468	0	0
ANKRD28	23243		6.7247		260	494	534		1	3322	1		0	6.7247	0	0
YPEL2	388403		6.71905		239	130	420		1	1	2822		0	0	6.71905	0
PTPRC	5788		6.71041		221	88			1483	1			6.71041	0	0	0
TEX2	55852		6.70742		458	122	186		3072	1	1		6.70742	0	0	0
HYLS1	219844		6.70628		470	446			1	2991			0	6.70628	0	0
hsa-mir-4283-2	100000000		6.69042		449	166	49		3004	1	1		6.69042	0	0	0
MTR	4548		6.68224		65	107	40		1	715	1		0	6.68224	0	0
hsa-mir-4288	100000000		6.67876		54	193	45		1	1289	1		0	6.67876	0	0
PCDHB8	56128		6.63319		462	458	138		1	3038	1		0	6.63319	0	0
COIL	8161		6.62245		96	196			1	1298			0	6.62245	0	0
SH3KBP1	30011		6.61024		841	449			1	2968			0	6.61024	0	0
CCNY	219771		6.60891		130	202	344		1	1335	1		0	6.60891	0	0
DYRK4	8798		6.60113		249	104	529		1	1	3492		0	0	6.60113	0
UNC79	57578		6.59804		204	266	628		1346	1	1		6.59804	0	0	0
TAF3	83860		6.59589		438	53			2889	1			6.59589	0	0	0
hsa-mir-300	100000000		6.58911		147	202	190	393	1	1331	1	1	0	6.58911	0	0
GNPAT	8443		6.57885		520	465			3421	2821			6.57885	6.06667	0	0
GZMB	3002		6.57874		61	254	563		1	1671	1		0	6.57874	0	0
GNE	10020		6.57283		508	308	120		3339	1	1		6.57283	0	0	0
hsa-mir-4481	101000000		6.57		517	253	100	63	1	1	657	1	0	0	6.57	0
LDHA	3939		6.56616		51	385	461		1	1	3027		0	0	6.56616	0
FAM43B	163933		6.56468		402	83			2639	1			6.56468	0	0	0
LBX1	10660		6.556		500	66			3278	1			6.556	0	0	0
FAM71F1	84691		6.55452		45	642			1	4208			0	6.55452	0	0
TRMU	55687		6.53571		569	210	392		2473	1	2562		4.34622	0	6.53571	0
MNDA	4332		6.52913		412	172	223		2690	1	1		6.52913	0	0	0
ADAMTS9	56999		6.51633		300	490			1	3193			0	6.51633	0	0
ERC1	23085		6.51178		369	467			1	3041			0	6.51178	0	0
LRRC16B	90668		6.51046		289	239	51		1	1556	1		0	6.51046	0	0
ANP32D	23519		6.5		48	222	361		1	1443	1		0	6.5	0	0
IL17A	3605		6.4878		410	41			2660	1			6.4878	0	0	0
BMPR1A	657		6.47525		588	404			1	2616			0	6.47525	0	0
LMO3	55885		6.4705		63	661			1	4277			0	6.4705	0	0
NonTargetingControlGuideForHuman_0471			6.46396		541				3497				6.46396	0	0	0
USP43	124739		6.46207		435	261	328		2811	1	1		6.46207	0	0	0
TSPYL6	388951		6.4469		226	111			1457	1			6.4469	0	0	0
ABCC8	6833		6.44598		435	169			2804	1			6.44598	0	0	0
BTG1	694		6.44324		370	193			2384	1			6.44324	0	0	0
STAM2	10254		6.43813		119	53	493		1	1	3174		0	0	6.43813	0
MBTPS1	8720		6.4349		384	64	102		2471	1	1		6.4349	0	0	0
hsa-mir-6730	102000000		6.4346		237	98	39		1525	1	1		6.4346	0	0	0
SLC35A5	55032		6.43347		168	496	270		1	3191	1		0	6.43347	0	0
DENND1B	163486		6.4322		135	239	236		1	1	1518		0	0	6.4322	0
B3GALT1	8708		6.42627		434	206			2789	1			6.42627	0	0	0
DSC1	1823		6.39565		460	385	220		2942	1	1		6.39565	0	0	0
HHLA2	11148		6.39516		372				2379				6.39516	0	0	0
HIST1H2BM	8342		6.39267		191	229	286		1221	1	1		6.39267	0	0	0
RBM48	84060		6.36066		191	549			1	3492			0	6.36066	0	0
SASS6	163786		6.35028		577	354			1	2248			0	6.35028	0	0
ZNF296	162979		6.34589		292	138	84		1853	1	1		6.34589	0	0	0
USP20	10868		6.33726		526	424			1	2687			0	6.33726	0	0
CD274	29126		6.334		500	98	100		3167	2	1		6.334	0	0	0
SUCLA2	8803		6.31707		355	246	281		1	1554	1		0	6.31707	0	0
ATP6AP1	537		6.30529		416	177			2623	1			6.30529	0	0	0
TMEM156	80008		6.30102		426	384	196		1	1	1235		0	0	6.30102	0
MCM8	84515		6.29545		373	352			1	2216			0	6.29545	0	0
BCL2L12	83596		6.28414		145	454	118		1	2853	1		0	6.28414	0	0
ZFP62	643836		6.26722		308	479			1	3002			0	6.26722	0	0
OR6C3	254786		6.26667		102	375	130		1	2350	2		0	6.26667	0	0
NOP9	161424		6.25818		275	9			1721	1			6.25818	0	0	0
TSSK6	83983		6.25786		395	477	328		1494	2985	1		3.78228	6.25786	0	0
CYP4A11	1579		6.25597		35	293			1	1833			0	6.25597	0	0
PCNXL2	80003		6.25359		106	418	32		1	2614	1		0	6.25359	0	0
PCDH19	57526		6.25216		61	40	464		1	1	2901		0	0	6.25216	0
RHEBL1	121268		6.2181		431				2680				6.2181	0	0	0
MDH1B	130752		6.21078		204				1267				6.21078	0	0	0
PLP1	57047		6.20769		230	123	260		1	1	1614		0	0	6.20769	0
C19orf67	646457		6.20645		155	320	97		962	1	1		6.20645	0	0	0
BNC2	54796		6.19608		307	72	255		1	1	1580		0	0	6.19608	0
NSMAF	8439		6.19006		342	579	346		2117	1	1		6.19006	0	0	0
hsa-mir-6868	102000000		6.18579		549	295			3396	1			6.18579	0	0	0
TTC14	151613		6.16182		90	550	982		1	3389	1		0	6.16182	0	0
CHD4	1108		6.15909		264				1626				6.15909	0	0	0
AP3S2	10239		6.13991		415	436			1	2677			0	6.13991	0	0
PGM2	55276		6.13144		563				3452				6.13144	0	0	0
GMPPA	29926		6.11765		187	57	106		1144	1	1		6.11765	0	0	0
C17orf64	124773		6.11372		554	29			3387	1			6.11372	0	0	0
KCNB2	9312		6.09434		53	168	371		1	1	2261		0	0	6.09434	0
hsa-mir-1251	100000000		6.08834		95	173	566	91	1	1	3446	1	0	0	6.08834	0
DUSP15	128853		6.08813		63	111	556		1	1	3385		0	0	6.08813	0
PROCR	10544		6.08102		67	368	469		1	1	2852		0	0	6.08102	0
IQCB1	9657		6.07054		482	379			2926	1			6.07054	0	0	0
IL9	3578		6.05515		109	375	544		1	1	3294		0	0	6.05515	0
HBE1	3046		6.05104		296	597	529		1	1	3201		0	0	6.05104	0
AKAP17A_Y	-		6.03595		751	971	208		4533	1	1		6.03595	0	0	0
SOX30	11063		6.02314		659	389			1	2343			0	6.02314	0	0
MT1F	4478		6.01613		248	178	240		1492	1	1		6.01613	0	0	0
CELSR1	9620		6.01326		152	377	83		1	2267	1		0	6.01326	0	0
BCL2L2	599		6.00487		107	411			1	2468			0	6.00487	0	0
HLA-E	3133		6		475	50	140		2850	1	1		6	0	0	0
CCDC151	115948		5.98358		548				3279				5.98358	0	0	0
CD1C	911		5.96983		443	464	580		1	2770	1		0	5.96983	0	0
NT5C1B	93034		5.96421		475				2833				5.96421	0	0	0
hsa-mir-431	574038		5.95635		542	410	252		2	1	1501		0	0	5.95635	0
OR51I1	390063		5.95417		87	408	480		1	1428	2858		0	3.5	5.95417	0
TRDN	10345		5.94928		487	138			675	821			1.38604	5.94928	0	0
MTX2	10651		5.94715		115	246			1	1463			0	5.94715	0	0
HEG1	57493		5.93627		736	204	268		1	1211	1		0	5.93627	0	0
KIFC1	3833		5.91597		238	108			1408	1			5.91597	0	0	0
HAUS7	55559		5.91057		32	113	369		1	1	2181		0	0	5.91057	0
MAB21L2	10586		5.91039		491	646			2902	1			5.91039	0	0	0
hsa-mir-409	574413		5.90826		266	326	436		1	1	2576		0	0	5.90826	0
FAM126A	84668		5.88119		74	303			1	1782			0	5.88119	0	0
EPC1	80314		5.8803		401	200			2358	1			5.8803	0	0	0
RTBDN	83546		5.86992		180	490	492		1	1	2888		0	0	5.86992	0
NRTN	4902		5.86565		127	588	200		1	3449	1		0	5.86565	0	0
ARFRP1	10139		5.86387		166	191			1	1120			0	5.86387	0	0
ZNF638	27332		5.85209		264	622	109		1	3640	1		0	5.85209	0	0
hsa-mir-548h-3	100000000		5.85053		475	247	59		2779	1	1		5.85053	0	0	0
OR5F1	338674		5.83368		269	96	475		1	1	2771		0	0	5.83368	0
hsa-mir-3152	100000000		5.82772		337	267	302		1	1556	1		0	5.82772	0	0
CYTL1	54360		5.82386		616	176	154		1	1025	1		0	5.82386	0	0
AP1M2	10053		5.82137		599	194	185		3487	1	1		5.82137	0	0	0
DNAJA2	10294		5.81839		446	121			2595	1			5.81839	0	0	0
OST4	100000000		5.80983		468	164			2719	1			5.80983	0	0	0
ITGAX	3687		5.8063		129	413	92		1	2398	1		0	5.8063	0	0
MAGEA9B	728269		5.79958		199	474	155		1	2749	1		0	5.79958	0	0
LEPREL4	10609		5.79202		289	476	414		1	2757	1		0	5.79202	0	0
CLIC4	25932		5.78723		256	282	98		1	1632	1		0	5.78723	0	0
PSG8	440533		5.78455		492	358	371		2846	1	1		5.78455	0	0	0
NINJ2	4815		5.77409		602	120	251		3476	22	1		5.77409	0	0	0
TCERG1L	256536		5.77169		438	313			2528	1492			5.77169	4.76677	0	0
ZNF207	7756		5.76101		318	131			1832	1			5.76101	0	0	0
FKBP1A	2280		5.75045		340	561			1	3226			0	5.75045	0	0
FAM46D	169966		5.73846		186	594	260		1	1	1492		0	0	5.73846	0
SYDE1	85360		5.71647		363	589	121		1	3367	1		0	5.71647	0	0
hsa-mir-484	619553		5.71628		47	215	156		1	1229	1		0	5.71628	0	0
RPAIN	84268		5.71186		413	167			2359	1			5.71186	0	0	0
MFSD3	113655		5.70782		243	71	333		1387	1	1		5.70782	0	0	0
ATXN1	6310		5.70189		726	265			1	1511			0	5.70189	0	0
SLC13A5	284111		5.69505		316	505			1	2876			0	5.69505	0	0
hsa-mir-2682	101000000		5.67257		33	452	172		1	2564	1		0	5.67257	0	0
IZUMO3	100000000		5.64734		207	75			1169	1			5.64734	0	0	0
GRAMD1A	57655		5.62707		362	233			2037	1			5.62707	0	0	0
DSP	1832		5.62598		508	146			2858	1			5.62598	0	0	0
CYP19A1	1588		5.6259		174	278	215		1	1564	2		0	5.6259	0	0
AK4	205		5.62559		546	211			1	1187			0	5.62559	0	0
ERGIC2	51290		5.62521		284	603			1	3392			0	5.62521	0	0
ZNF735	730291		5.6092		522	165	504		2928	1	1		5.6092	0	0	0
FAM26D	221301		5.60286		1	400	350		1	1	1961		0	0	5.60286	0
NonTargetingControlGuideForHuman_0280			5.58431		255				1424				5.58431	0	0	0
JAK1	3716		5.54076		368	399			2039	1			5.54076	0	0	0
AGO2	27161		5.52261		597	112			3297	1			5.52261	0	0	0
ZNF783	100000000		5.52212		112	226			1	1248			0	5.52212	0	0
SCG3	29106		5.51417		181	247	121		1	1362	1		0	5.51417	0	0
ACSBG1	23205		5.51082		528	231			2	1273			0	5.51082	0	0
RAMP1	10267		5.49815		795	540			1	2969			0	5.49815	0	0
KCNU1	157855		5.49177		217	486	179		773	2669	1		3.56221	5.49177	0	0
SERPINE2	5270		5.48849		400	562	391		1	1	2146		0	0	5.48849	0
DGKH	160851		5.48214		107	616	196		1	3377	1		0	5.48214	0	0
TNFRSF13C	115650		5.47978		371				2033				5.47978	0	0	0
ASRGL1	80150		5.47426		160	544	179		1	2978	1		0	5.47426	0	0
RAVER1	125950		5.46414		48	237	148		1	1295	1		0	5.46414	0	0
RPS25	6230		5.4622		463				2529				5.4622	0	0	0
FBP1	2203		5.45773		485	121			2647	1			5.45773	0	0	0
CDC42BPB	9578		5.44639		278	513			1	2794			0	5.44639	0	0
SNN	8303		5.44		500				2720				5.44	0	0	0
KIF2B	84643		5.43739		35	551			1	2996			0	5.43739	0	0
KRTAP5-10	387273		5.43354		316	145	22		1717	1	1		5.43354	0	0	0
PLCH1	23007		5.4127		315	202	255		1705	1	1		5.4127	0	0	0
RAD54L2	23132		5.40488		353	410	62		1	2216	1		0	5.40488	0	0
BTC	685		5.40426		78	199	235		1	1	1270		0	0	5.40426	0
hsa-mir-3115	100000000		5.36517		416	178	226		1	955	1		0	5.36517	0	0
IGJ	3512		5.36503		284	55	589		1	1	3160		0	0	5.36503	0
CD38	952		5.3629		372				1995				5.3629	0	0	0
CDK5RAP1	51654		5.33455		275	134			1467	1			5.33455	0	0	0
ZNF230	7773		5.31579		171	160	107		909	1	1		5.31579	0	0	0
GLYATL3	389396		5.30743		196	296			1	1571			0	5.30743	0	0
GSTP1	2950		5.29515		316	515	117		1	2727	1		0	5.29515	0	0
ELAVL4	143244		5.28747		129	487	445		1	2575	1		0	5.28747	0	0
UCHL3	7347		5.28257		38	443	499		1	1	2636		0	0	5.28257	0
ANO4	121601		5.28195		220	315	266		1	1	1405		0	0	5.28195	0
PNPLA8	50640		5.26449		427	552			1	2906			0	5.26449	0	0
AKT1	207		5.26199		201	420	584		1	1	3073		0	0	5.26199	0
EXOSC3	51010		5.26199		69	142	584		1	1	3073		0	0	5.26199	0
TMEM159	57146		5.24561		619	277	399		1	1	2093		0	0	5.24561	0
FBXW7	55294		5.21447		98	292	387		1	1	2018		0	0	5.21447	0
CAMP	820		5.2095		482	103	463		1	1	2412		0	0	5.2095	0
ABCA9	10350		5.19091		550	106			2855	1			5.19091	0	0	0
hsa-mir-3609	101000000		5.18402		141	160	413	302	1	1	2141	1	0	0	5.18402	0
CLEC7A	64581		5.17988		49	738	328		1	2	1699		0	0	5.17988	0
SLC9A8	23315		5.17851		605	108	251		3133	1	2		5.17851	0	0	0
RBMY1E	378950		5.17647		852	462	391		1	1	2024		0	0	5.17647	0
AGAP11	119385		5.17354		582	201	21		3011	1	1		5.17354	0	0	0
C8orf74	203076		5.17287		319	191	457		1	1	2364		0	0	5.17287	0
DDR1	780		5.16989		98	263	465		1	1	2404		0	0	5.16989	0
SLC44A1	23446		5.16916		667	668			1	3453			0	5.16916	0	0
KRTAP10-11	386678		5.16045		310	268	219		1	1383	1		0	5.16045	0	0
RFC4	5984		5.15632		435	100			2243	1			5.15632	0	0	0
SLC30A4	7782		5.15574		366	50	876		1887	1	2		5.15574	0	0	0
ITGA2B	3674		5.15534		206	103			1062	1			5.15534	0	0	0
HS3ST3A1	9955		5.1383		64	188			1	966			0	5.1383	0	0
FAM194A	131831		5.13497		815	196			4185	1			5.13497	0	0	0
PON1	5444		5.13198		97	591	567		1	3033	152		0	5.13198	0.268078	0
ADH1B	125		5.1291		457	783	188		2344	1	1		5.1291	0	0	0
TRMT10B	158234		5.12329		292	173			1496	1			5.12329	0	0	0
KCNJ3	3760		5.12095		463	101	308		2371	1	1		5.12095	0	0	0
CD99_Y	-		5.11321		265	351	537		1355	1	1		5.11321	0	0	0
FAM136A	84908		5.09785		297	419			1	2136			0	5.09785	0	0
PNMA6C	84968		5.07971		552	238			2804	1			5.07971	0	0	0
C1orf112	55732		5.06525		659	36			3338	1			5.06525	0	0	0
COL9A1	1297		5.06466		665	151	409		3368	1	1		5.06466	0	0	0
TMF1	7110		5.06353		345	272	425		1	2	2152		0	0	5.06353	0
DDC	1644		5.05413		85	270	702		1	1	3548		0	0	5.05413	0
ZFAT	57623		5.04831		116	414			1	2090			0	5.04831	0	0
LNP1	80856		5.03653		195	657	121		1	3309	1		0	5.03653	0	0
CLGN	1047		5.03089		518	76	39		2606	1	1		5.03089	0	0	0
SAT1	6303		5.0225		115	283	400		1	1	2009		0	0	5.0225	0
ABHD13	84945		4.99157		593				2960				4.99157	0	0	0
FAM203A	51236		4.98545		481	441	779		2398	1	1		4.98545	0	0	0
CA6	765		4.97585		414				2060				4.97585	0	0	0
hsa-mir-6852	102000000		4.96622		64	119	472	296	1	1	1	1470	0	0	0	4.96622
LAPTM4A	9741		4.95		600				2970				4.95	0	0	0
hsa-mir-548f-5	100000000		4.94796		134	606	156	538	1	1	1	2662	0	0	0	4.94796
HMCES	56941		4.94533		567	189	1060		2804	1	1		4.94533	0	0	0
hsa-mir-4511	101000000		4.92868		687	26	189		3386	1	1		4.92868	0	0	0
hsa-mir-188	406964		4.92398		513	83	533		2526	1	1		4.92398	0	0	0
hsa-mir-941-4	100000000		4.92318		164	228	716	286	1	1	3525	1	0	0	4.92318	0
CHDH	55349		4.89172		251	471			1	2304			0	4.89172	0	0
XKRY2	353515		4.88707		549	378	191		2683	1	1		4.88707	0	0	0
hsa-mir-518e	574487		4.88675		468	166			2287	1			4.88675	0	0	0
ZCCHC4	29063		4.88235		181	255	85		1	1245	1		0	4.88235	0	0
SULF1	23213		4.87857		140	74			683	1			4.87857	0	0	0
hsa-mir-1203	100000000		4.83108		227	312	148		1	1	715		0	0	4.83108	0
PECR	55825		4.8251		526				2538				4.8251	0	0	0
R3HDM4	91300		4.81532		109	222			1	1069			0	4.81532	0	0
LIG4	3981		4.81395		193	231	559		1	1	2691		0	0	4.81395	0
PDK2	5164		4.79585		289	900	368		1386	1	1		4.79585	0	0	0
IFNA5	3442		4.7943		501	316	264		1	1515	1		0	4.7943	0	0
GGPS1	9453		4.78855		629	100			3012	1			4.78855	0	0	0
TTC33	23548		4.78209		335	612			1602	1			4.78209	0	0	0
ZNF605	100000000		4.77573		651	213	703		3109	1	1		4.77573	0	0	0
ARHGAP25	9938		4.77143		29	350			1	1670			0	4.77143	0	0
hsa-mir-6885	102000000		4.75072		117	233	694		1	1	3297		0	0	4.75072	0
LUC7L2	51631		4.73333		315				1491				4.73333	0	0	0
PSME4	23198		4.72186		296	290	622		1	1	2937		0	0	4.72186	0
hsa-mir-7856	102000000		4.71339		478	58	119		2253	1	1		4.71339	0	0	0
MTA3	4501		4.71212		594	56			2799	1			4.71212	0	0	0
BNIP2	663		4.70448		171	107	335		1	1	1576		0	0	4.70448	0
GLTPD2	388323		4.69853		177	131	136		1	1	639		0	0	4.69853	0
TAOK3	51347		4.68689		57	824	144		2702	3862	1		0	4.68689	0	0
SNX30	401548		4.68582		261				1223				4.68582	0	0	0
MARK3	4140		4.68519		153	378			1	1771			0	4.68519	0	0
VCX3B	425054		4.684		868	718	500		2976	1	2342		3.42857	0	4.684	0
HHAT	55733		4.67754		262	276			1	1291			0	4.67754	0	0
REG3A	5068		4.67684		378	721	146		1	3372	1		0	4.67684	0	0
ATP13A4	84239		4.66875		640	388	542		2988	1	1		4.66875	0	0	0
CDRT1	374286		4.65667		412	32	300		1	1	1397		0	0	4.65667	0
SLC35F1	222553		4.65116		129	345	817		1	1	3800		0	0	4.65116	0
WDR41	55255		4.63988		344	336	197		1	1559	1		0	4.63988	0	0
SAA1	6288		4.63724		261	122	725		1	1	3362		0	0	4.63724	0
TPK1	27010		4.62195		656	107	66		3032	1	1		4.62195	0	0	0
ZBTB38	253461		4.61765		289	646	686		1	2983	1		0	4.61765	0	0
HNRNPAB	3182		4.60589		208	543			1	2501			0	4.60589	0	0
KCNJ12	3768		4.59338		423				1943				4.59338	0	0	0
SIGLEC7	27036		4.59291		592				2719				4.59291	0	0	0
SCEL	8796		4.56966		66	92	567		1	1	2591		0	0	4.56966	0
L3MBTL1	26013		4.56775		21	738			1	3371			0	4.56775	0	0
GABRD	10537		4.56473		448	100	203		2045	1	1		4.56473	0	0	0
ZNF560	147741		4.55534		113	385	524		1	1	2387		0	0	4.55534	0
HSDL1	83693		4.54612		64	683	281		1	3105	1		0	4.54612	0	0
PHYKPL	85007		4.53684		475	1957			2155	1810			4.53684	0.924885	0	0
hsa-mir-668	768214		4.51491		205	738	255	376	1	3332	1	1	0	4.51491	0	0
CUX2	23316		4.50514		137	584			1	2631			0	4.50514	0	0
TRH	7200		4.49839		157	622	147		1	2798	1		0	4.49839	0	0
ABCA8	10351		4.49434		530	352			2382	1			4.49434	0	0	0
FAM172A	83989		4.49338		529				2377				4.49338	0	0	0
LOC100129480	-		4.49236		589	415			2646	1			4.49236	0	0	0
BIRC6	57448		4.49195		559	58	202		2511	1	1		4.49195	0	0	0
PATZ1	23598		4.47368		259	722	52		1	3230	1		0	4.47368	0	0
COQ3	51805		4.46549		565	798	459		2523	1	1		4.46549	0	0	0
RBL1	5933		4.46154		312	327			1392	1			4.46154	0	0	0
ST6GALNAC3	256435		4.44428		667	321	673		1	1	2991		0	0	4.44428	0
IRF4	3662		4.43326		1	312	457		3294	1	2026		0	0	4.43326	0
EMP3	2014		4.40647		711	176			3133	1			4.40647	0	0	0
B3GNT4	79369		4.38313		415	145			1819	1			4.38313	0	0	0
SEZ6L2	26470		4.38256		236	347	711		1	1	3116		0	0	4.38256	0
ASB1	51665		4.3758		818	200	471		1	1	2061		0	0	4.3758	0
hsa-mir-4733	101000000		4.37446		697	47			3049	1			4.37446	0	0	0
AIRE	326		4.3601		343	386			1	1683			0	4.3601	0	0
RARS	5917		4.35965		684				2982				4.35965	0	0	0
CXCR2	3579		4.34673		160	398	65		1	1730	1		0	4.34673	0	0
CDC40	51362		4.33947		380				1649				4.33947	0	0	0
FBXL5	26234		4.32796		372	176			1610	1			4.32796	0	0	0
RALGAPA2	57186		4.32495		75	85	517		1	1	2236		0	0	4.32495	0
PHTF1	10745		4.31987		110	594			1	2566			0	4.31987	0	0
hsa-mir-664a	100000000		4.31729		204	457	208		1	1973	1		0	4.31729	0	0
DEFB127	140850		4.31175		417	409			1798	1			4.31175	0	0	0
TIAM2	26230		4.30728		371	658			1598	1			4.30728	0	0	0
TAS2R13	50838		4.30667		300	306	115		1292	1	1		4.30667	0	0	0
SDR16C5	195814		4.29856		278	352			1195	1			4.29856	0	0	0
ZSCAN9	7746		4.29187		71	209			1	897			0	4.29187	0	0
CARS2	79587		4.29021		341	827	290		1	3548	1		0	4.29021	0	0
ME1	4199		4.28657		993	666	499		2722	1	2139		2.74119	0	4.28657	0
TRIP4	9325		4.27052		241	536	436		1	2289	1		0	4.27052	0	0
LCOR	84458		4.2672		378	55	202		1613	1	1		4.2672	0	0	0
hsa-mir-4472-1	101000000		4.26061		369	214	330		1	1	1406		0	0	4.26061	0
FARP1	10160		4.24695		656	283	709		2786	1	1		4.24695	0	0	0
C5orf60	285679		4.24204		314				1332				4.24204	0	0	0
DMC1	11144		4.23774		673	164	356		2852	1	1		4.23774	0	0	0
MRPS17	51373		4.23108		10	205	489		1	1	2069		0	0	4.23108	0
OXSM	54995		4.21886		297	254	308		1253	1	1		4.21886	0	0	0
EPHA2	1969		4.21053		328	646	79		1	2720	1		0	4.21053	0	0
hsa-mir-4297	100000000		4.18765		405	85			1696	1			4.18765	0	0	0
PPDPF	79144		4.18721		159	54	219		1	1	917		0	0	4.18721	0
SLC35E2	9906		4.1678		259	590			1	2459			0	4.1678	0	0
LCE5A	254910		4.1623		191	204			795	1			4.1623	0	0	0
KLHL10	317719		4.15879		302	762	90		1	3169	1		0	4.15879	0	0
KRT81	3887		4.15373		683	387			2837	1			4.15373	0	0	0
RUNX1	861		4.1517		140	63	323		1	1	1341		0	0	4.1517	0
PREPL	9581		4.12027		291	226	82		1199	1	1		4.12027	0	0	0
SMAD9	4093		4.11596		733	186	437		3017	1	1		4.11596	0	0	0
TP73	7161		4.10162		356	272	433		1	1	1776		0	0	4.10162	0
FAM13A	10144		4.10045		121	448	89		1	1837	2799		0	4.10045	0	0
PRAC1	84366		4.08812		94	143	522		1892	1	2134		0	0	4.08812	0
ZMYM4	9202		4.08726		93	96	424		1	1	1733		0	0	4.08726	0
MRAP	56246		4.08268		58	254	385		1	1037	1		0	4.08268	0	0
AS3MT	57412		4.05763		295				1197				4.05763	0	0	0
DEFB1	1672		4.05732		54	628			1	2548			0	4.05732	0	0
USP17L8	392188		4.05714		280				1136				4.05714	0	0	0
NIPAL2	79815		4.03981		628	279			2537	1			4.03981	0	0	0
GLIPR1	11010		4.0365		87	411	286		1	1659	1		0	4.0365	0	0
THAP9	79725		4.03533		368	46			1485	1			4.03533	0	0	0
CCDC115	84317		4.0292		274	467			1104	1			4.0292	0	0	0
hsa-mir-4502	101000000		4.02632		532	368	249	159	2142	1	1	1	4.02632	0	0	0
PSPN	5623		3.98695		185	375	766		1	1	3054		0	0	3.98695	0
KIAA1614	57710		3.98598		214	318	361		853	1	1		3.98598	0	0	0
RASSF1	11186		3.98529		408	257	232		1626	2	1		3.98529	0	0	0
hsa-mir-7703	102000000		3.96825		84	414	504	189	1	1	2000	1	0	0	3.96825	0
OGFRL1	79627		3.96752		115	585	106		1	2321	1		0	3.96752	0	0
GSS	2937		3.95685		89	672	120		1	2659	1		0	3.95685	0	0
NUAK1	9891		3.93612		407	31	498		1602	1	1		3.93612	0	0	0
UNK	85451		3.9282		571	65			2243	1			3.9282	0	0	0
DNMT3A	1788		3.92553		148	120	188		1	1	738		0	0	3.92553	0
MTMR3	64419		3.89198		898				3495				3.89198	0	0	0
ZNF765	91661		3.87332		1042				4036				3.87332	0	0	0
hsa-mir-548d-1	693130		3.86129		316	310	442	84	1	1197	1	1	0	3.86129	0	0
RALB	5899		3.84722		504				1939				3.84722	0	0	0
BRIP1	83990		3.84379		152	407	781		1	1	3002		0	0	3.84379	0
hsa-mir-32	407036		3.84056		784	466			3011	1			3.84056	0	0	0
HIATL1	84641		3.83409		440	178			1687	1			3.83409	0	0	0
hsa-mir-6824	102000000		3.79565		65	827			1	3139			0	3.79565	0	0
CCR1	1230		3.79227		104	308	414		1	1	1570		0	0	3.79227	0
C10orf11	83938		3.78148		397	986	540		1	1	2042		0	0	3.78148	0
PLCXD3	345557		3.77005		661	111	272		2492	1	1		3.77005	0	0	0
CDKN3	1033		3.75214		573	351			1	1317			0	3.75214	0	0
CDNF	441549		3.74316		70	841			1	3148			0	3.74316	0	0
OR5K2	402135		3.73913		299				1118				3.73913	0	0	0
PIP4K2B	8396		3.7373		183	151	571		1	1	2134		0	0	3.7373	0
HBZ	3050		3.73466		554	242			2069	1			3.73466	0	0	0
METTL20	254013		3.72129		39	775			1	2884			0	3.72129	0	0
hsa-mir-34a	407040		3.71875		311	198	98	160	1	1	1	595	0	0	0	3.71875
NonTargetingControlGuideForHuman_0672			3.71275		557				2068				3.71275	0	0	0
NonTargetingControlGuideForHuman_0051			3.67846		650				2391				3.67846	0	0	0
ANP32E	81611		3.67101		232	307	233		1	1127	1		0	3.67101	0	0
SPIN2A	54466		3.66401		753				2759				3.66401	0	0	0
COPZ2	51226		3.6547		362	231			1323	1			3.6547	0	0	0
HNRNPA3	220988		3.63984		98	58	497		1	1	1809		0	0	3.63984	0
SAMSN1	64092		3.63363		333				1210				3.63363	0	0	0
hsa-mir-4635	101000000		3.63116		250	76	873	235	1	1	3170	1	0	0	3.63116	0
hsa-mir-3116-2	100000000		3.62799		200	197	351	293	1	1	1	1063	0	0	0	3.62799
FCGR2B	2213		3.59929		282	229	239		1015	1	1		3.59929	0	0	0
PABPC3	5042		3.59164		622	95			2234	1			3.59164	0	0	0
WDPCP	51057		3.59135		225	118	925		1	1	3322		0	0	3.59135	0
SLC25A21	89874		3.59045		1	156	398		1	1	1429		0	0	3.59045	0
CDV3	55573		3.58706		402	181			1442	1			3.58706	0	0	0
LY6G6F	259215		3.58248		327	109	491		1	1	1759		0	0	3.58248	0
MT1X	4494		3.57053		163	201	319		1	1	1139		0	0	3.57053	0
ACACB	32		3.55677		106	458			1	1629			0	3.55677	0	0
GRK4	2868		3.55349		860				3056				3.55349	0	0	0
UBR1	197131		3.53933		58	356			1	1260			0	3.53933	0	0
hsa-mir-6085	102000000		3.51803		218	305	214	352	1	1073	1	1	0	3.51803	0	0
ZNF607	84775		3.513		423	232	259		1486	1	1		3.513	0	0	0
LUM	4060		3.5068		809	422			2837	1			3.5068	0	0	0
ANGPTL5	253935		3.49464		560	561			1957	1			3.49464	0	0	0
DEFB103B	55894		3.48774		136	734	161		1	2560	1		0	3.48774	0	0
USP16	10600		3.48472		916	137	357		3192	1	1		3.48472	0	0	0
BBS9	27241		3.47812		182	320	32		1	1113	1		0	3.47812	0	0
MVK	4598		3.47796		726	92	127		2525	1	1		3.47796	0	0	0
ZNF398	57541		3.47258		383	98			1330	1			3.47258	0	0	0
NonTargetingControlGuideForHuman_0647			3.47072		444				1541				3.47072	0	0	0
CPNE9	151835		3.46978		198	1	579		1	1	2009		0	0	3.46978	0
DBR1	51163		3.42476		412				1411				3.42476	0	0	0
CNR2	1269		3.42134		1293	909			1	3110			0	3.42134	0	0
NonTargetingControlGuideForHuman_0774			3.41977		698				2387				3.41977	0	0	0
CACNA1B	774		3.40465		268	430			1	1464			0	3.40465	0	0
PGLYRP3	114771		3.40361		887	114	119		3019	1	1		3.40361	0	0	0
SCNN1D	6339		3.40323		7	496	173		1	1688	1		0	3.40323	0	0
CASK	8573		3.395		177	400	85		1	1358	1		0	3.395	0	0
CXXC11	54620		3.39458		849	109	6		2882	1	1		3.39458	0	0	0
C8G	733		3.38442		385	203			1303	1			3.38442	0	0	0
EPHA10	284656		3.36557		610				2053				3.36557	0	0	0
NRG3	10718		3.35507		528	552	297		1	1852	1		0	3.35507	0	0
C5orf28	64417		3.35424		230	271	82		1	909	1		0	3.35424	0	0
OR10W1	81341		3.34146		205				685				3.34146	0	0	0
RGS10	6001		3.32609		594	736			1	2448			0	3.32609	0	0
DR1	1810		3.3208		452	364			1501	1			3.3208	0	0	0
ITGB5	3693		3.28969		718	153			2362	1			3.28969	0	0	0
hsa-mir-618	693203		3.2814		138	351	430		1	1	1411		0	0	3.2814	0
ZNF304	57343		3.27894		451	527			1	1728			0	3.27894	0	0
MED7	9443		3.27877		617	331			2023	1			3.27877	0	0	0
HAMP	57817		3.27566		838	27			2745	1			3.27566	0	0	0
ALDOB	229		3.27529		535	425			1	1392			0	3.27529	0	0
ZNF625	90589		3.24745		67	258	392		1	1	1273		0	0	3.24745	0
XAGE3	170626		3.2439		189	110	123		1	1	399		0	0	3.2439	0
WHSC1	7468		3.24265		1191	179	513		3862	1	1		3.24265	0	0	0
NSMCE1	197370		3.24042		308	757	189		1	2453	1		0	3.24042	0	0
PRR13	54458		3.22842		950	82			3067	1			3.22842	0	0	0
PROX1	5629		3.22464		414	43	210		1335	1	1		3.22464	0	0	0
HLA-F	3134		3.22034		191	413			1	1330			0	3.22034	0	0
FRG2B	441581		3.21535		206	820	938		1	1	3016		0	0	3.21535	0
KCND3	3752		3.21525		331	148	446		1	1	1434		0	0	3.21525	0
CES4A	283848		3.21364		440	124	251		1414	1	1		3.21364	0	0	0
RIPPLY1	92129		3.21079		797	231			2559	1			3.21079	0	0	0
TMEM8A	58986		3.20755		212	190			680	1			3.20755	0	0	0
ARFGEF2	10564		3.20662		755	82			2421	1			3.20662	0	0	0
AHNAK	79026		3.17614		614	509	528		1	1	1677		0	0	3.17614	0
EPB41L2	2037		3.1741		471				1495				3.1741	0	0	0
CACUL1	143384		3.17406		191	293	119		1	930	1		0	3.17406	0	0
CUL7	9820		3.1663		144	451	204		1	1428	1		0	3.1663	0	0
XKRX	402415		3.166		232	91	500		1	1	1583		0	0	3.166	0
OR8S1	341568		3.15632		234	435			1	1373			0	3.15632	0	0
TRADD	8717		3.15183		21	107	191		1	1	602		0	0	3.15183	0
PROSC	11212		3.14806		439	595	102		1382	1	1		3.14806	0	0	0
VSTM5	387804		3.1456		75	625	43		1	1966	1		0	3.1456	0	0
PLCG1	5335		3.12069		116	227	200		362	1	1		3.12069	0	0	0
CTSD	1509		3.11215		382	214			1	666			0	3.11215	0	0
hsa-mir-4488	101000000		3.10426		470	105	682		1459	1	1		3.10426	0	0	0
RFX1	5989		3.10247		527	226			1635	2			3.10247	0	0	0
RCBTB2	1102		3.08166		796	438			2453	1			3.08166	0	0	0
USP22	23326		3.07708		92	1	506		1	1	1557		0	0	3.07708	0
RNGTT	8732		3.06699		418				1282				3.06699	0	0	0
ZNF76	7629		3.05495		99	1110	221		1	3391	1		0	3.05495	0	0
RHOT2	89941		3.05172		174	219	448		531	1	1		3.05172	0	0	0
LMO7	4008		3.05065		134	770	81		1	2349	1		0	3.05065	0	0
CYFIP1	23191		3.03968		126				383				3.03968	0	0	0
MRPS31	10240		3.0379		818	226			2485	1			3.0379	0	0	0
hsa-mir-7113	102000000		3.02658		301				911				3.02658	0	0	0
SYT11	23208		3.02136		796	349			2405	1			3.02136	0	0	0
hsa-mir-5689	101000000		3.01299		462	130	1		1392	1	1		3.01299	0	0	0
SCN4B	6330		3.01222		573	510	44		1726	1	1		3.01222	0	0	0
MS4A8	58475		3		100	251	391		1	1	1173		0	0	3	0
PIK3C2A	5286		2.99163		717	116			2145	1			2.99163	0	0	0
GABARAPL1	23710		2.98842		212	259			1	774			0	2.98842	0	0
TMEM260	54916		2.98421		950	281	49		2835	1	1		2.98421	0	0	0
HEMK1	51409		2.98163		381	86			1136	1			2.98163	0	0	0
KIAA0586	9786		2.97505		213	922			1	2743			0	2.97505	0	0
PARP1	142		2.97078		1198	252			3559	1			2.97078	0	0	0
TMEM183B	653659		2.96737		149	429	698		1	1273	1		0	2.96737	0	0
OR5P3	120066		2.95807		212	115	644		1	1	1905		0	0	2.95807	0
FAM153A	285596		2.95163		380	765			1	2258			0	2.95163	0	0
KPRP	448834		2.9419		157	895	196		1	2633	1		0	2.9419	0	0
GJB3	2707		2.92219		694	126	391		2028	1	1		2.92219	0	0	0
hsa-mir-215	406997		2.9196		672	179	398	20	1	1	1162	1	0	0	2.9196	0
PAX6	5080		2.91733		375	110	212		1094	1	1		2.91733	0	0	0
VNN1	8876		2.89892		50	196	277		1	1	803		0	0	2.89892	0
MAGEA10-MAGEA5	101000000		2.8952		563	197	67		1630	1	1		2.8952	0	0	0
H2AFY	9555		2.88372		860				2480				2.88372	0	0	0
UGT3A1	133688		2.86561		506	491			1450	1			2.86561	0	0	0
CSNK1G2	1455		2.85996		279	557			1	1593			0	2.85996	0	0
hsa-mir-4534	101000000		2.85383		431	262	92		1230	1	1		2.85383	0	0	0
PRR23B	389151		2.83489		546	321			1	910			0	2.83489	0	0
SSTR2	6752		2.83182		1100	58			3115	1			2.83182	0	0	0
TM4SF18	116441		2.82851		360	157	484		1	1	1369		0	0	2.82851	0
SNX19	399979		2.8097		536	234	144		1506	1	1		2.8097	0	0	0
HECW1	23072		2.79302		1174	265			3279	1			2.79302	0	0	0
NonTargetingControlGuideForHuman_0750			2.77977		781				2171				2.77977	0	0	0
GNAT3	346562		2.77703		484	148			2	411			0	2.77703	0	0
IL22RA1	58985		2.76969		508	53	195		1407	1	1		2.76969	0	0	0
ZNF729	100000000		2.76806		789	124			2184	1			2.76806	0	0	0
EIF2AK2	493861		2.76422		48	721	149		1	1993	1		0	2.76422	0	0
ANKMY2	57037		2.76369		347				959				2.76369	0	0	0
NAT14	57106		2.75666		154	220	826		1	1	2277		0	0	2.75666	0
DKK3	27122		2.7287		262	763			1	2082			0	2.7287	0	0
KCNK9	51305		2.72353		112	510	412		1	1389	1		0	2.72353	0	0
hsa-mir-4470	101000000		2.72346		150	358	241		1	975	1		0	2.72346	0	0
ACVR1C	130399		2.71329		370	1144	97		1	3104	1		0	2.71329	0	0
CADPS2	93664		2.69828		75	116			1	313			0	2.69828	0	0
OR5B12	390191		2.69565		224	148	1150		1	1	3100		0	0	2.69565	0
LUZP1	7798		2.69002		244	37	571		1	1	1536		0	0	2.69002	0
LOC100130451	-		2.68472		831				2231				2.68472	0	0	0
ANKDD1B	728780		2.62987		202	616			1	1620			0	2.62987	0	0
HIST1H4A	8359		2.59909		193	656			1	1705			0	2.59909	0	0
FBXO7	25793		2.59256		156	1075			1	2787			0	2.59256	0	0
HBG2	3048		2.58713		653	746			1	1930			0	2.58713	0	0
GYPB	2994		2.57398		561				1444				2.57398	0	0	0
TTC3	7267		2.54316		233	950	78		1	2416	1		0	2.54316	0	0
SRPX2	27286		2.53739		1150	197			2918	1			2.53739	0	0	0
HRG	3273		2.53198		641	535			1623	1			2.53198	0	0	0
FAM189B	10712		2.51532		1110	88	256		2792	1	1		2.51532	0	0	0
NMNAT3	349565		2.5134		746	302			1875	1			2.5134	0	0	0
TSPY8	728403		2.51027		101	1521	633		1	1	1589		0	0	2.51027	0
CACYBP	27101		2.49385		488				1217				2.49385	0	0	0
MAN2A2	4122		2.47668		333	193	737		1	478	1		0	2.47668	0	0
EML6	400954		2.47145		202	613			1	1515			0	2.47145	0	0
CXorf30	286464		2.47043		305	125	744		1	1	1838		0	0	2.47043	0
LY6H	4062		2.45656		119	541			1	1329			0	2.45656	0	0
hsa-mir-596	693181		2.45431		108	777	51		1	1907	1		0	2.45431	0	0
ABCA13	154664		2.45345		1074	189	99		2635	1	1		2.45345	0	0	0
FAM195A	84331		2.45155		28	134	547		1316	1	1341		0	0	2.45155	0
OR14C36	401994		2.4515		567	502			1390	1			2.4515	0	0	0
C4orf46	201725		2.4425		128	913			1	2230			0	2.4425	0	0
G3BP1	10146		2.42686		283	417			1	1012			0	2.42686	0	0
MRPS9	64965		2.42004		469				1135				2.42004	0	0	0
ITPK1	3705		2.4094		514	118	596		1	1	1436		0	0	2.4094	0
DEFB131	644414		2.39535		215	688			1	1648			0	2.39535	0	0
OR2A25	393046		2.39488		84	203	547		1	1	1310		0	0	2.39488	0
hsa-mir-586	693171		2.38788		495				1182				2.38788	0	0	0
OR5H1	26341		2.3774		32	116	469		1	1	1115		0	0	2.3774	0
PALM2-AKAP2	445815		2.37489		946	221	1171		1	1	2781		0	0	2.37489	0
STON1-GTF2A1L	286749		2.35776		518	805	156		1	1898	1		0	2.35776	0	0
CLEC3A	10143		2.34323		93	118	539		1	1	1263		0	0	2.34323	0
RRP36	88745		2.29806		671	32			1542	1			2.29806	0	0	0
PHRF1	57661		2.29777		166	403			1	926			0	2.29777	0	0
CUL4B	8450		2.27319		619	593	506		1	1348	1		0	2.27319	0	0
IL10RA	3587		2.26379		580	211			1313	1			2.26379	0	0	0
RPS17L	6218		2.26154		455	130			1	294			0	2.26154	0	0
SPZ1	84654		2.25475		1264				2850				2.25475	0	0	0
BRAF	673		2.23663		244	104	617		1	1	1380		0	0	2.23663	0
SLC22A13	9390		2.23259		105	718	215		1	1603	1		0	2.23259	0	0
AGAP9	642517		2.22801		307	106			684	1			2.22801	0	0	0
ARPC3	10094		2.22549		107	612	368		1	1362	1		0	2.22549	0	0
FAM110B	90362		2.19575		255	848			1	1862			0	2.19575	0	0
CCNB3	85417		2.17313		335	81	372		728	1	1		2.17313	0	0	0
MAPRE1	22919		2.16043		374	170	264		808	1	1		2.16043	0	0	0
AMBRA1	55626		2.15789		366	165	836		1	1	1804		0	0	2.15789	0
CORO2A	7464		2.14844		640	102	115		1375	1	1		2.14844	0	0	0
SNX24	28966		2.1386		178	362	671		1	1	1435		0	0	2.1386	0
ARAP2	116984		2.13503		223	511			1	1091			0	2.13503	0	0
SEMA4A	64218		2.12641		799				1699				2.12641	0	0	0
PNMAL2	57469		2.08813		449	817			1	1706			0	2.08813	0	0
COX7A1	1346		2.06609		107	1392			1	2876			0	2.06609	0	0
KRT7	3855		2.0526		1521				3122				2.0526	0	0	0
EFCAB13	124989		2.05207		207	1210	1		1	2483	1		0	2.05207	0	0
NonTargetingControlGuideForHuman_0764			2.05132		682				1399				2.05132	0	0	0
CNTN4	152330		2.04741		696	84			1425	3402			2.04741	0	0	0
ZNF90	7643		2.04016		618	1544	404		1	3150	1		0	2.04016	0	0
ZDHHC15	158866		2.04013		105	897			1	1830			0	2.04013	0	0
CLEC12B	387837		2.02913		401	103	230		1	209	1		0	2.02913	0	0
H3F3C	440093		2.02364		719	99			1455	1			2.02364	0	0	0
TAOK1	57551		2.0188		1044	636	798		1	1	1611		0	0	2.0188	0
FAM35A	54537		2.00174		112	574			1	1149			0	2.00174	0	0
CD9	928		1.99233		782	177	304		1558	1	1		1.99233	0	0	0
SLC35F3	148641		1.98214		112	140	139		222	1	1		1.98214	0	0	0
CFHR1	3078		1.9797		788	381			1560	1			1.9797	0	0	0
RFX7	64864		1.9685		526	1016			1	2000			0	1.9685	0	0
CLDN24	100000000		1.96774		837	534	394		1647	2	1		1.96774	0	0	0
hsa-mir-16-2	406951		1.9596		1	377	990	236	1	1	1940	1	0	0	1.9596	0
ADPRHL2	54936		1.94901		183	213	1157		1	1	2255		0	0	1.94901	0
hsa-mir-520e	574461		1.93878		588	160	390		1140	26	1		1.93878	0	0	0
SLFN5	162394		1.93351		767	376	198		1483	1	1		1.93351	0	0	0
NonTargetingControlGuideForHuman_0468			1.92848		783				1510				1.92848	0	0	0
CDC42EP1	11135		1.90275		545	17	178		1037	1	1		1.90275	0	0	0
ASMT_Y	-		1.89727		769	231	204		1459	1	1		1.89727	0	0	0
MRPS5	64969		1.88492		531	756			1	1425			0	1.88492	0	0
CHMP5	51510		1.88321		572	548	64		1	1032	1		0	1.88321	0	0
CCNT1	904		1.87085		48	1084			1	2028			0	1.87085	0	0
CLVS1	157807		1.83669		992	134			1822	1			1.83669	0	0	0
WFDC13	164237		1.82782		877	1003	102		1603	1	1		1.82782	0	0	0
hsa-mir-6815	102000000		1.81086		295	534	363	204	1	967	1	1	0	1.81086	0	0
FAM160B1	57700		1.80941		91	121	404		1	1	731		0	0	1.80941	0
PPP2R3A	5523		1.7907		194	604	430		1	1	770		0	0	1.7907	0
CHORDC1	26973		1.77457		519	39	229		921	1	1		1.77457	0	0	0
hsa-mir-3677	101000000		1.73737		198	265			344	1			1.73737	0	0	0
FAM229B	619208		1.73117		1049	89			1816	1			1.73117	0	0	0
HRASLS5	117245		1.69188		727	223	81		1230	1	1		1.69188	0	0	0
NonTargetingControlGuideForHuman_0823			1.68816		853				1440				1.68816	0	0	0
OR2A5	81469		1.67778		185	74	990		1	1	1661		0	0	1.67778	0
C5orf34	375444		1.66667		258	234			1	390			0	1.66667	0	0
hsa-mir-4314	100000000		1.66071		336	1			558	1			1.66071	0	0	0
GLOD5	392465		1.64412		511	1020	99		1	1677	1		0	1.64412	0	0
hsa-mir-506	574511		1.63724		174	189	104	623	1	1	1	1020	0	0	0	1.63724
hsa-mir-3130-2	100000000		1.61765		1766	144	306	404	2	1	495	1	0	0	1.61765	0
ITIH4	3700		1.58672		513	319	738		1	1	1171		0	0	1.58672	0
NPHS1	4868		1.56236		457	162			714	1			1.56236	0	0	0
NEUROD4	58158		1.56		284	200			1	312			0	1.56	0	0
DIRAS1	148252		1.55592		304	74	611		473	1	1		1.55592	0	0	0
PGLYRP4	57115		1.5538		316	890			491	1			1.5538	0	0	0
IFIT5	24138		1.54651		258				399				1.54651	0	0	0
CNOT8	9337		1.54267		111	457	210		1	705	1		0	1.54267	0	0
ERP27	121506		1.50123		65	816	549		1	1225	1		0	1.50123	0	0
GPR78	27201		1.46029		286	617	255		1	901	1		0	1.46029	0	0
PM20D1	56937		1.45915		945	1420	287		1	2072	1		0	1.45915	0	0
RAG1	5896		1.44983		413	1196	442		1	1734	1		0	1.44983	0	0
EMC2	9694		1.43878		294	177			423	1			1.43878	0	0	0
CXCL6	6372		1.42642		931	126	88		1328	1	1		1.42642	0	0	0
IFT20	90410		1.42249		190	845			1	1202			0	1.42249	0	0
C6orf106	64771		1.41739		115	125			163	1			1.41739	0	0	0
STX7	8417		1.3728		119	1191	284		1	1635	1		0	1.3728	0	0
PRPS2	5634		1.35294		153	88			207	1			1.35294	0	0	0
ISLR	3671		1.32617		791	61			1049	1			1.32617	0	0	0
EMR2	30817		1.30128		511	275	156		1	1	203		0	0	1.30128	0
CDC42BPG	55561		1.26449		298	81	276		1	1	349		0	0	1.26449	0
PLOD3	5354		1.23704		143	540	97		1	668	2549		0	1.23704	0	0
C4orf33	132321		1.2186		220	430	257		1	524	1		0	1.2186	0	0
SPANXA2	728712		1.21552		2088	102			2538	1			1.21552	0	0	0
AKR1C1	1645		1.18767		583	746	225		1	886	1		0	1.18767	0	0
NPBWR2	2832		1.18478		184	25			218	1			1.18478	0	0	0
MANEA	79694		1.17004		233	494			1	578			0	1.17004	0	0
ARMC9	80210		1.16949		142	767	33		1	897	3		0	1.16949	0	0
ZNF700	90592		1.12261		490	496	261		1	1	293		0	0	1.12261	0
VPS8	23355		1.12097		280	176	1240		1	1	1390		0	0	1.12097	0
SNAI2	6591		1.10776		460	232			1	257			0	1.10776	0	0
hsa-mir-514a-3	574518		1.08938		593	525	498	1432	646	316	1	1	1.08938	0.601905	0	0
MED26	9441		1.07107		591	147			633	1			1.07107	0	0	0
HDAC8	55869		1.03997		1376	178	318		1431	1	1		1.03997	0	0	0
hsa-mir-551b	693136		1.02837		435	564	184	270	1	580	1	64	0	1.02837	0	0
G6PD	2539		1.01121		149	803			1	812			0	1.01121	0	0
RRP1B	23076		1.0084		119				120				1.0084	0	0	0
NonTargetingControlGuideForHuman_0657			0.973333		225				219				0.973333	0	0	0
LPHN3	23284		0.970213		110	200	1645		1	1	1596		0	0	0.970213	0
GAGE7	2579		0.952038		578	3330	2919		1	1	2779		0	0	0.952038	0
EHMT1	79813		0.946708		1072	319	203		1	302	1		0	0.946708	0	0
GOT1	127845		0.90719		765				694				0.90719	0	0	0
OR14I1	8387		0.886179		615				545				0.886179	0	0	0
MAS1	4142		0.866279		172	242			149	1			0.866279	0	0	0
CCDC137	339230		0.860082		250	243			1	209			0	0.860082	0	0
DNTTIP2	30836		0.833333		36	234			1	195			0	0.833333	0	0
hsa-mir-767	768215		0.831641		168	1182	83	505	1	983	1	1	0	0.831641	0	0
OR10K1	391109		0.831554		843	79			701	1			0.831554	0	0	0
ETNK1	55500		0.825275		106	315	1820		1	1	1502		0	0	0.825275	0
OR2L5	127059		0.824337		1093	67	7		901	1	1		0.824337	0	0	0
PAIP1	10605		0.818054		546	709			1	580			0	0.818054	0	0
PGRMC2	10424		0.807063		1161	75			937	1			0.807063	0	0	0
JAK2	3717		0.731707		48	188	246		1	1	180		0	0	0.731707	0
PCDHGC5	56097		0.711021		312	45	1969		1	1	1400		0	0	0.711021	0
GDF5	8200		0.70122		164	1			115	1			0.70122	0	0	0
SMCO3	440087		0.689655		82	521	348		1	1	240		0	0	0.689655	0
GLP2R	9340		0.667176		1310	111			874	1			0.667176	0	0	0
TLR2	7097		0.637931		20	101	174		1	1	111		0	0	0.637931	0
IGFN1	91156		0.601272		609	5189	201		1	3120	1		0	0.601272	0	0
FABP7	2173		0.568878		127	240	392		1	1	223		0	0	0.568878	0
FBXO24	26261		0.553314		409	347			1	192			0	0.553314	0	0
SWAP70	23075		0.547771		237	314	119		1	172	1		0	0.547771	0	0
HLTF	6596		0.544828		106	435			1	237			0	0.544828	0	0
hsa-mir-10a	406902		0.540541		370				200				0.540541	0	0	0
NonTargetingControlGuideForHuman_0741			0.535052		1241				664				0.535052	0	0	0
NR0B2	8431		0.462932		95	75	607		1	1	281		0	0	0.462932	0
ALKBH3	221120		0.45614		219	228	215		1	104	1		0	0.45614	0	0
HECW2	57520		0.427966		236	28			101	1			0.427966	0	0	0
ZMIZ2	83637		0.420191		733	326			308	1			0.420191	0	0	0
SLC25A27	9481		0.412587		310	858	135		1	354	2		0	0.412587	0	0
NOL6	65083		0.389513		111	212	267		1	1	104		0	0	0.389513	0
POTEC	388468		0.363636		274	451			1	164			0	0.363636	0	0
RBM28	55131		0.357914		556	64			199	1			0.357914	0	0	0
NonTargetingControlGuideForHuman_0464			0.330275		327				108				0.330275	0	0	0
TMEM229A	730130		0.311178		292	331	82		1	103	1		0	0.311178	0	0
FSIP2	401024		0.3		191	650	204		2	195	1		0	0.3	0	0
PRR5-ARHGAP8	553158		0.287787		827	271			238	2			0.287787	0	0	0
DAXX	1616		0.263485		482	137	261		127	1	1		0.263485	0	0	0
SH3GLB1	51100		0.252446		594	174	511		1	1	129		0	0	0.252446	0
LAMTOR2	28956		0.193548		302	713			1	138			0	0.193548	0	0
OBFC1	79991		0.156455		914	243	115		143	1	1		0.156455	0	0	0
PCDHAC2	56134		0.0429594		2134	3352	118		1	144	1		0	0.0429594	0	0
NHLH2	4808		0		264	1			2	3569			0	0	0	0
TMEM30B	161291		0		1	86	111		3036	1	1		0	0	0	0
hsa-mir-595	693180		0		266	1			1	3011			0	0	0	0
SEC23IP	11196		0		1	321			2828	1			0	0	0	0
ARHGEF33	100000000		0		1	592			2545	1			0	0	0	0
NUFIP2	57532		0		56	1	195		1	2408	1		0	0	0	0
NEK2	4751		0		698	1	244		1	2385	1		0	0	0	0
MGAT4C	25834		0		1	44	99		2294	1	1		0	0	0	0
hsa-mir-4513	101000000		0		118	700	1	94	1	1	2086	1	0	0	0	0
PIGL	9487		0		1				2044				0	0	0	0
CLSPN	63967		0		132	1	175		1	1994	1		0	0	0	0
POLR2E	5434		0		64	1			1	1990			0	0	0	0
SHFM1	7979		0		177	1			1	1777			0	0	0	0
DEFB124	245937		0		313	259	1		1	1	1658		0	0	0	0
hsa-mir-4436a	101000000		0		99	66	1	306	1	1	1630	1	0	0	0	0
hsa-mir-624	693209		0		783	2	127	36	1	3037	1	1	0	0	0	0
ZNF630	57232		0		2	362	120		2783	1	1		0	0	0	0
SPRR2A	6700		0		2				2647				0	0	0	0
hsa-mir-15b	406949		0		157	191	2		1	1	2540		0	0	0	0
INSIG1	3638		0		1	89			1259	1			0	0	0	0
WWC2	80014		0		80	39	3		1	1	3105		0	0	0	0
WFDC1	58189		0		65	2	137		1	1820	1		0	0	0	0
HOXA3	3200		0		55	2			1	1804			0	0	0	0
HLA-DOB	3112		0		182	459	1		1	1	787		0	0	0	0
PACSIN3	29763		0		127	134	5		1	1	2673		0	0	0	0
USF1	7391		0		661	138	3		1	1	1061		0	0	0	0
USP17L15	100000000		0		1	1	256		1	229	1		0	0	0	0
THAP6	152815		0		114	406	41		1	1	5352		0	0	0	0
ITGAD	3681		0		21	281	193		2466	1	1		0	0	0	0
COL4A3	1285		0		31	998			3383	1			0	0	0	0
TDGF1	6997		0		143	12	425		1	1243	1		0	0	0	0
hsa-mir-6855	102000000		0		328	31			1	2986			0	0	0	0
LECT1	11061		0		93	29			1	2636			0	0	0	0
hsa-mir-5090	101000000		0		165	27	82		1	2435	1		0	0	0	0
C15orf57	90416		0		185	165	18		1	1	1566		0	0	0	0
hsa-mir-128-2	406916		0		23	237	192	162	1896	1	1	1	0	0	0	0
MSMB	4440		0		311	259	33		3	2	2699		0	0	0	0
DEPDC4	120863		0		259	269	36		1	1	2924		0	0	0	0
hsa-mir-4728	101000000		0		44	161	424		3473	1	1		0	0	0	0
NonTargetingControlGuideForHuman_0787			0		36				2839				0	0	0	0
hsa-mir-4760	101000000		0		19	43	75	100	1487	1	3327		0	0	0	0
SMIM21	284274		0		283	35	369		1	2690	1		0	0	0	0
hsa-mir-1255b-2	100000000		0		48	88			3592	1			0	0	0	0
LGALS9	3965		0		28	305	274		2068	1	1		0	0	0	0
HIST1H4I	8294		0		122	459	72		1	1	5295		0	0	0	0
GPRC6A	222545		0		40				2853				0	0	0	0
ELOVL4	1996		0		31				2193				0	0	0	0
FCN2	2220		0		378	48	361		1	3356	1		0	0	0	0
HMGN3	9324		0		181	35	75		1	2403	1		0	0	0	0
TMLHE	55217		0		41	611			2731	1			0	0	0	0
NPRL2	10641		0		48	164			3185	1			0	0	0	0
INSM1	3642		0		54	111	216		3555	1	1		0	0	0	0
FAM196B	100000000		0		436	329	41		1	1	2682		0	0	0	0
CRYBA1	1411		0		85	639			5549	1			0	0	0	0
RAB3D	9545		0		48	315	24		3127	1	1		0	0	0	0
MORN4	118812		0		28				1790				0	0	0	0
TK1	7083		0		30	1	208		1902	1	1		0	0	0	0
NonTargetingControlGuideForHuman_0538			0		38				2383				0	0	0	0
C5orf48	389320		0		48	467	208		3008	1	1		0	0	0	0
MAP4K2	5871		0		50	225			3021	1			0	0	0	0
DUSP16	80824		0		95	124	48		1	1	2896		0	0	0	0
TAF5	6877		0		363	58	99		1	3495	1		0	0	0	0
MCOLN1	57192		0		397	52	60		2	3129	1		0	0	0	0
C10orf67	256815		0		27	130	174		1606	1	1		0	0	0	0
HNF4A	3172		0		247	64			1	3737			0	0	0	0
TPSAB1	7177		0		67	76	273		3903	1	1		0	0	0	0
RGAG1	57529		0		51	157	20		2962	1	1		0	0	0	0
ZNF517	340385		0		81	98	54		1	1	3106		0	0	0	0
LEF1	51176		0		79	58	5		1	3311	1		0	0	0	0
FAAH2	158584		0		157	50	109		1	2843	1		0	0	0	0
EMC7	56851		0		375	40			1	2270			0	0	0	0
GPR64	10149		0		57	112			3190	1			0	0	0	0
INTS5	80789		0		58	142	48		3211	1	1		0	0	0	0
ZNF280D	54816		0		161	46	305		19	2546	1		0	0	0	0
CT62	196993		0		222	37			2	2032			0	0	0	0
RPS27	6232		0		57				3107				0	0	0	0
NACC1	112939		0		542	68	51		1	1	2769		0	0	0	0
MATN2	4147		0		60				3200				0	0	0	0
DCAF8L1	139425		0		58	335	241		3055	1	1		0	0	0	0
MYO3A	53904		0		150	49	275		1	2577	1		0	0	0	0
HIST1H4L	8368		0		51	249	114		2618	1	1		0	0	0	0
ONECUT3	390874		0		376	66	271		1	3370	1		0	0	0	0
RBM6	10180		0		164	61	54		1	1	2744		0	0	0	0
NonTargetingControlGuideForHuman_0193			0		56				2832				0	0	0	0
CD247	919		0		121	11	122		1	548	1		0	0	0	0
CLIC2	1193		0		47	372	304		2335	1	1		0	0	0	0
OR2M5	26696		0		44	265	123		2181	1	1		0	0	0	0
RNF2	6045		0		71	51	296		1	2504	1		0	0	0	0
FAS	355		0		90	27	653		1	1285	1		0	0	0	0
EYA1	2138		0		51	76	210		2406	1	1		0	0	0	0
TAAR5	9038		0		109	61			1	2873			0	0	0	0
CEACAM21	90273		0		56				2615				0	0	0	0
PLAC4	191585		0		46	125	64		2148	1	1		0	0	0	0
GDF2	2658		0		20	57			1	2632			0	0	0	0
GRID2	2895		0		242	55	194		1	2534	1		0	0	0	0
SLC20A1	6574		0		304	622	58		1	1	2650		0	0	0	0
CHPF	79586		0		50	202			2276	1			0	0	0	0
SUPT20HL1	100000000		0		79	307	79		1	1	3587		0	0	0	0
CLEC1B	51266		0		154	78	114		1	3527	1		0	0	0	0
OR52M1	119772		0		123	78	108		1	3443	1		0	0	0	0
ARL14	80117		0		53	344			2327	1			0	0	0	0
hsa-mir-4417	-		0		46				1996				0	0	0	0
OR52B2	255725		0		61	31			1	1344			0	0	0	0
hsa-mir-765	768220		0		38				1613				0	0	0	0
GAD2	2572		0		77	71			3261	1			0	0	0	0
SPIN3	169981		0		36	61			1	2581			0	0	0	0
WBSCR16	81554		0		281	72	76		1	3020	1		0	0	0	0
MAP2K5	5607		0		74	182	411		3096	1	2		0	0	0	0
MFAP3L	9848		0		490	96			1	3995			0	0	0	0
CLIP4	53347		0		481	693	78		1	1	3228		0	0	0	0
KBTBD4	55709		0		64	548			2627	1			0	0	0	0
CPA3	1359		0		71	182	97		2843	1	1		0	0	0	0
CLCN5	1184		0		16	345			636	1			0	0	0	0
POLI	11201		0		332	73			1	2892			0	0	0	0
hsa-mir-4719	101000000		0		35				1381				0	0	0	0
JMY	133746		0		190	392	67		1	1	2640		0	0	0	0
TRMT61A	115708		0		74	284	186		2852	1	1		0	0	0	0
FAM131B	9715		0		60	271			2286	1			0	0	0	0
ANGPTL2	23452		0		105	59			1	2245			0	0	0	0
OTUD7A	161725		0		30	58			1120	1			0	0	0	0
ATP6V0C	527		0		71				2645				0	0	0	0
TOM1L2	146691		0		78	99			2862	1			0	0	0	0
hsa-mir-1204	100000000		0		260	89	259		1	3260	1		0	0	0	0
POU3F4	5456		0		207	90	785		1	3284	1		0	0	0	0
COL12A1	1303		0		91	63			1	2291			0	0	0	0
KCNE1L	23630		0		112	87	244		1	3160	1		0	0	0	0
FAM213B	127281		0		46				1667				0	0	0	0
ZNF485	220992		0		48	178	994		1735	1	1		0	0	0	0
DHDH	27294		0		125	535	76		1	1	2731		0	0	0	0
NENF	29937		0		250	42			1	1508			0	0	0	0
hsa-mir-3199-2	100000000		0		50	115	157	228	1792	1	1	1	0	0	0	0
TMX4	56255		0		383	414	58		1	1	2077		0	0	0	0
DUSP28	285193		0		87	314			3099	1			0	0	0	0
POLG2	11232		0		80				2844				0	0	0	0
PARN	5073		0		73	44	1		2585	1	1		0	0	0	0
PDHA2	5161		0		83	333			2887	1			0	0	0	0
FAM81A	145773		0		64	193			2191	1			0	0	0	0
ZNF467	168544		0		342	29	271		1	991	2		0	0	0	0
hsa-mir-4509-3	101000000		0		516	96	172		1	3229	1		0	0	0	0
NDFIP1	80762		0		85	316			2838	1			0	0	0	0
GPR1	2825		0		92				3064				0	0	0	0
ABHD17A	81926		0		95				3150				0	0	0	0
PCYOX1	51449		0		54	11			1738	1			0	0	0	0
ADAM23	8745		0		146	195	89		1	1	2843		0	0	0	0
hsa-mir-550b-1	101000000		0		90				2861				0	0	0	0
FIGNL1	63979		0		68	152			2159	1			0	0	0	0
PKNOX1	5316		0		89				2821				0	0	0	0
EPHA8	2046		0		356	281	83		1	1	2630		0	0	0	0
DOPEY1	23033		0		132	267	86		1	1	2720		0	0	0	0
XRCC3	7517		0		115	78	112		1	2461	1		0	0	0	0
C8orf37	157657		0		266	71	325		1	2240	1		0	0	0	0
CEP95	90799		0		99	106	299		3121	1	1		0	0	0	0
GABRR1	2569		0		41	346	35		1	1	1094		0	0	0	0
CCSER2	54462		0		92	424			2864	1			0	0	0	0
ATP8B4	79895		0		35	244			1082	1			0	0	0	0
PAG1	55824		0		37	433			1136	1			0	0	0	0
TIAM1	7074		0		4				122				0	0	0	0
CALCOCO1	57658		0		139	98	173		1	2980	1		0	0	0	0
TMEM56-RWDD3	101000000		0		521	116	84		1	1	2549		0	0	0	0
BLM	641		0		473	84	93		1	1	2819		0	0	0	0
GORAB	92344		0		454	83	576		1	2504	1		0	0	0	0
hsa-mir-378c	100000000		0		287	85			1	2556			0	0	0	0
DDIT3	1649		0		98	95			2916	1			0	0	0	0
OR11G2	390439		0		2	131	130		59	1	1		0	0	0	0
NAP1L3	4675		0		56	154	373		1633	1	1		0	0	0	0
TLE4	7091		0		217	315	80		1	1	2320		0	0	0	0
GABBR1	2550		0		496	99			1	2862			0	0	0	0
PSME3	10197		0		83	133	97		2390	1	1		0	0	0	0
SATB1	6304		0		69	186			1984	1			0	0	0	0
ZNF117	51351		0		86	156			2450	1			0	0	0	0
COQ4	51117		0		96				2725				0	0	0	0
AMN1	196394		0		89	108	2		2514	1	1		0	0	0	0
hsa-mir-6791	102000000		0		56	79	240		1	2229	3		0	0	0	0
FRMD6	122786		0		62	301	48		1736	1	1		0	0	0	0
hsa-mir-6723	-		0		85	191	314	91	2373	1	1	1	0	0	0	0
STAC3	246329		0		93	270			2571	1			0	0	0	0
ZNF214	7761		0		313	27	47		1	1	1295		0	0	0	0
MAN2C1	4123		0		168	53	54		1	1455	1		0	0	0	0
HIST1H2BA	255626		0		82	367			2246	1			0	0	0	0
APP	351		0		69	662	1		1887	1	1		0	0	0	0
KIAA1024	23251		0		45	369	101		1230	1	1		0	0	0	0
TGIF2-C20orf24	101000000		0		51	283	674		1384	1	1		0	0	0	0
BBS12	166379		0		1	395			27	1			0	0	0	0
IL15	3600		0		31	70			1	1872			0	0	0	0
TRMT2A	27037		0		95	102			2523	1			0	0	0	0
hsa-mir-5707	101000000		0		120	54			1	1419			0	0	0	0
GLRA4	441509		0		351	49			1	1287			0	0	0	0
SLC44A3	126969		0		24	510			630	1			0	0	0	0
ZFPM1	161882		0		83	410	110		2146	1	1		0	0	0	0
TMEM145	284339		0		312	57	365		1	1472	1		0	0	0	0
FOXI1	2299		0		108	91	233		1	2339	1		0	0	0	0
PTRF	284119		0		351	72	69		1	1848	1		0	0	0	0
FGF2	2247		0		62	97			1	2455			0	0	0	0
SKAP2	8935		0		97	151	291		2455	1	1		0	0	0	0
OR6Y1	391112		0		214	73			1	1847			0	0	0	0
PDE6G	5148		0		98	237	1		2478	1	1		0	0	0	0
HK2	3099		0		40	415	99		1	1	2500		0	0	0	0
KIAA1524	57650		0		565	151	67		1	1	1690		0	0	0	0
CRIPAK	-		0		178	3	94		1	1	2357		0	0	0	0
TTC16	158248		0		419	59			1	1470			0	0	0	0
DDT	1652		0		368	37	674		1	895	1		0	0	0	0
SIDT2	51092		0		110	90	57		1	2177	1		0	0	0	0
SELK	58515		0		445	289	84		1	1	1994		0	0	0	0
ACPT	93650		0		87	123			2036	1			0	0	0	0
DRD2	1813		0		92	64	54		2142	1	1		0	0	0	0
PDIA6	10130		0		50	30	63		1160	1	1		0	0	0	0
hsa-mir-548ao	101000000		0		59	115			1367	1			0	0	0	0
ZNF385A	25946		0		79	82	2		1	1899	1		0	0	0	0
C11orf88	399949		0		99	80			2292	1			0	0	0	0
IQCH	64799		0		95	121	189		2197	1	2		0	0	0	0
SYNE2	23224		0		188	141	99		1	1	2265		0	0	0	0
PEX11B	8799		0		94	82			1	1858			0	0	0	0
CRELD2	79174		0		37	61			829	1			0	0	0	0
RHNO1	83695		0		136	23	94		1	1	2078		0	0	0	0
IGSF3	3321		0		57	259	296		1250	1	1		0	0	0	0
RNH1	6050		0		97	375			2113	1			0	0	0	0
VASH1	22846		0		85	170	104		1844	1	1		0	0	0	0
DYSF	8291		0		354	72			1	1548			0	0	0	0
KRT74	121391		0		48	39	99		1	1	2119		0	0	0	0
hsa-mir-744	100000000		0		62	178	109		1327	1	1		0	0	0	0
FAM3C	10447		0		94				1996				0	0	0	0
hsa-mir-5586	101000000		0		90	77			1	1629			0	0	0	0
FLJ44635	392490		0		94	253	469		1926	1	1		0	0	0	0
FBLN5	10516		0		597	7			1	137			0	0	0	0
DCAF6	55827		0		74	81	381		1442	1	1		0	0	0	0
CDR1	1038		0		1	32	299		1	613	1		0	0	0	0
CTDSP1	58190		0		295	76			1	1447			0	0	0	0
hsa-mir-6798	102000000		0		75	40	83	21	1	1	1580	1	0	0	0	0
CHODL	140578		0		401	72	79		1	1366	1		0	0	0	0
RAD21	5885		0		97				1809				0	0	0	0
ZNF660	285349		0		21	342	60		1	1	1117		0	0	0	0
hsa-mir-1184-2	100000000		0		99	95	305		1836	1	1		0	0	0	0
ACVR1	90		0		300	39	204		1	716	1		0	0	0	0
NEDD4L	23327		0		99	49			1812	1			0	0	0	0
OR10H3	26532		0		83				1442				0	0	0	0
TCN1	6947		0		118	93	147		1	1520	1		0	0	0	0
ZFP82	284406		0		74	90			1202	1			0	0	0	0
GMEB1	10691		0		93	193			1510	1			0	0	0	0
BUB1B	701		0		91	202			1474	1			0	0	0	0
NSDHL	50814		0		87	139	88		1396	1	1		0	0	0	0
MTPAP	55149		0		93	105			1474	1			0	0	0	0
CXorf51B	100000000		0		241	795	99		1	1	1567		0	0	0	0
ESD	2098		0		175	71			1	1093			0	0	0	0
WIPF1	7456		0		92	127			1414	1			0	0	0	0
DMBT1	1755		0		546	375	86		1	1	1320		0	0	0	0
UBXN8	7993		0		206	348	93		1	1	1408		0	0	0	0
NFIL3	4783		0		326	2	225		1	30	1		0	0	0	0
RNF168	165918		0		2	97			30	1			0	0	0	0
SGK3	23678		0		97				1442				0	0	0	0
hsa-mir-3160-2	100000000		0		283	93	89	207	1	1351	1	1	0	0	0	0
hsa-mir-548ae-1	101000000		0		99	31	28	324	1419	1	1	1	0	0	0	0
SFTPA2	729238		0		98	99	373		1	1396	1		0	0	0	0
NCAM1	4684		0		8	64			1	893			0	0	0	0
PIH1D2	120379		0		584	68			1	936			0	0	0	0
UROC1	131669		0		13	85			1	1160			0	0	0	0
UBXN2A	165324		0		103	290	64		1	1	866		0	0	0	0
CCDC108	255101		0		64	89	120		1	1140	1		0	0	0	0
NonTargetingControlGuideForHuman_0363			0		78				994				0	0	0	0
CTR9	9646		0		76	95			963	1			0	0	0	0
SPINK5	11005		0		1050	98			1	1241			0	0	0	0
INSL5	10022		0		89	573	127		1075	1	1		0	0	0	0
VPS72	6944		0		94	29			1055	1			0	0	0	0
hsa-mir-1244-3	100000000		0		74	81	202		797	1	1		0	0	0	0
PACSIN1	29993		0		162	65	91		1	654	1		0	0	0	0
PIEZO1	9780		0		57	84	31		1	837	1		0	0	0	0
hsa-mir-548f-2	100000000		0		49	129	41		466	1	1		0	0	0	0
WDR65	149465		0		1	216	244		8	1	1		0	0	0	0
SARS2	54938		0		12	177			95	1			0	0	0	0
HEXB	3074		0		630	87			1	682			0	0	0	0
hsa-mir-597	693182		0		90	208	252		646	1	1		0	0	0	0
KIAA0513	9764		0		283	46	279		1	326	1		0	0	0	0
ATP8A2	51761		0		12	128	131		84	1	1		0	0	0	0
hsa-mir-4801	101000000		0		84	186	176		584	1	1		0	0	0	0
ENPP1	5167		0		76				511				0	0	0	0
PRKD2	25865		0		83	66			401	1			0	0	0	0
SUSD3	203328		0		617	179	56		1	1	250		0	0	0	0
BCL2L14	79370		0		108	634	2		1	1	7		0	0	0	0
DTD2	112487		0		89	463	655		286	1	1		0	0	0	0
KIAA0930	23313		0		246	1			1	3			0	0	0	0
RASA3	22821		0		81	460	207		234	1	1		0	0	0	0
TNFSF12-TNFSF13	407977		0		75	219	153		160	1	1		0	0	0	0
MAGOH	4116		0		85	114			174	1			0	0	0	0
MORC4	79710		0		173	3			1	5			0	0	0	0
FTSJ3	117246		0		290	157	2		1	1	3		0	0	0	0
BCL7B	9275		0		81	200	268		100	1	1		0	0	0	0
APOBEC3A_B	101000000		0		439	1			2	1			0	0	0	0
CCM2	83605		0		259	1			2	1			0	0	0	0
DLK1	8788		0		897	167	1		2	1	1		0	0	0	0
FAM49A	81553		0		236	351	1		2	1	1		0	0	0	0
HFM1	164045		0		203	85	1		2	1	1		0	0	0	0
HIST2H2AB	317772		0		1	162	288		1	1	2		0	0	0	0
hsa-mir-1234	100000000		0		207	1			2	1			0	0	0	0
hsa-mir-33b	693120		0		275	247	1		1	2	1		0	0	0	0
LLGL1	3996		0		1	394			1	3			0	0	0	0
LYZL6	57151		0		1	120	262		1	2	1		0	0	0	0
MMP20	9313		0		73	693	1		1	3	1		0	0	0	0
MSI1	83661		0		298	159	1		2	1	1		0	0	0	0
NCOR2	9612		0		629	290	1		2	1	1		0	0	0	0
PHF14	9678		0		35	1	332		1	1	2		0	0	0	0
RIPK3	11035		0		27	301	1		3	1	1		0	0	0	0
SNTN	132203		0		1	461	1213		1	1	2		0	0	0	0
SULT2A1	6822		0		105	275	1		12	1	1		0	0	0	0
TUBA8	51807		0		175	1	160		1	1	2		0	0	0	0
ZNF98	148198		0		1	543			1	41			0	0	0	0
DNAJB6	10049		0		110	89			1	84			0	0	0	0
SRP68	6730		0		242	2	92		1	1	72		0	0	0	0
OR7G3	390883		0		65	220			46	1			0	0	0	0
BSDC1	55108		0		72				47				0	0	0	0
hsa-mir-99b	407056		0		230	115	344		1	69	1		0	0	0	0
TMEM38B	55151		0		42	179	7		25	1	1		0	0	0	0
CMTM4	146223		0		173	151			1	85			0	0	0	0
IL17RA	23765		0		65	269	427		36	1	1		0	0	0	0
CEP78	84131		0		143	237			74	1			0	0	0	0
CYC1	1537		0		126	132	225		65	1	1		0	0	0	0
BTBD7	55727		0		223	2	253		1	1	2		0	0	0	0
GPR88	54112		0		2	252	233		1	2	1		0	0	0	0
RASGEF1C	255426		0		279	2	472		31	1	1		0	0	0	0
TAS2R10	50839		0		514	2	89		1	1	2		0	0	0	0
TOPBP1	11073		0		2	121	161		1	25	1		0	0	0	0
TPP2	7174		0		204	2	372		2	1	1		0	0	0	0
C5orf22	55322		0		461	199			2	93			0	0	0	0
BNIP3	664		0		358	171			1	75			0	0	0	0
SPATA22	84690		0		203				85				0	0	0	0
ARHGAP28	79822		0		96	67			39	1			0	0	0	0
LGALS4	3960		0		109	138			42	1			0	0	0	0
SLC38A10	124565		0		400	379	132		1	1	49		0	0	0	0
hsa-mir-3169	100000000		0		490	209	358		1	72	1		0	0	0	0
AAED1	195827		0		3	732			1	2			0	0	0	0
C1orf159	54991		0		430	803	3		1	2	1		0	0	0	0
CLDN7	1366		0		630	156	3		2	1	1		0	0	0	0
hsa-mir-6871	102000000		0		3	238	330		1	1	13		0	0	0	0
ASH1L	55870		0		170	52			46	1			0	0	0	0
hsa-mir-3666	101000000		0		237	132			61	1			0	0	0	0
hsa-mir-3689d-1	101000000		0		257	255	296	219	1	1	1	56	0	0	0	0
AHSA2	130872		0		281	4	267		2	1	1		0	0	0	0
hsa-mir-582	693167		0		378	221	4	41	4	1	1	1	0	0	0	0
UBTD1	80019		0		512	4			2	1			0	0	0	0
NAP1L2	4674		0		290	112	266		1	1	65		0	0	0	0
VAT1L	57687		0		528	54	345		1	13	1		0	0	0	0
UBE2V1	7335		0		211	129			49	1			0	0	0	0
ZDHHC7	55625		0		94	452			1	99			0	0	0	0
YBEY	54059		0		166	120			34	1			0	0	0	0
ARIH2	10425		0		414	542	654		83	2	1		0	0	0	0
SLC1A4	6509		0		5	88	248		1	2	1		0	0	0	0
OTOF	9381		0		31	286	45		1	57	1		0	0	0	0
CHST5	23563		0		393	355	182		1	1	36		0	0	0	0
hsa-mir-5572	101000000		0		671	330	136	188	1	1	1	37	0	0	0	0
CYP2C8	1558		0		400	171	370		15	31	1		0	0	0	0
XKR7	343702		0		237				42				0	0	0	0
WDR91	29062		0		529	295	26		90	1	1		0	0	0	0
OTUB1	55611		0		279	209	272		47	1	1		0	0	0	0
UGT2B15	7366		0		150	6	229		2	1	5		0	0	0	0
QTRT1	81890		0		442	62			1	10			0	0	0	0
CA10	56934		0		219	107	212		35	1	1		0	0	0	0
SAP18	10284		0		507	95			78	1			0	0	0	0
FAM160A1	729830		0		139	378	55		21	1	1		0	0	0	0
hsa-mir-544a	664613		0		331	38	82	432	1	1	1	64	0	0	0	0
RPL35	11224		0		7	298	55		1	2	1		0	0	0	0
ZNF562	54811		0		128	52			1	7			0	0	0	0
NRAS	4893		0		72	138			1	18			0	0	0	0
hsa-mir-3126	100000000		0		340	177	90	338	1	23	1	1	0	0	0	0
OR7C2	26658		0		116	347			15	1			0	0	0	0
GMNN	51053		0		345	115	74		44	1	1		0	0	0	0
GRXCR1	389207		0		8	367			1	2			0	0	0	0
LMTK2	22853		0		157	364	324		1	45	1		0	0	0	0
MTHFD1	26164		0		109				13				0	0	0	0
GOLGA5	9950		0		522	108			62	1			0	0	0	0
SESTD1	91404		0		258	111	653		1	13	1		0	0	0	0
FAM63B	54629		0		141	114	411		1	12	1		0	0	0	0
SPTA1	6708		0		138	129	639		1	13	1		0	0	0	0
hsa-mir-224	407009		0		86	110			1	11			0	0	0	0
NOD1	10392		0		321	278	67		32	1	1		0	0	0	0
UBE2H	7328		0		164	380			1	36			0	0	0	0
SLC24A2	25769		0		108				10				0	0	0	0
MFGE8	4240		0		128	383	136		1	35	1		0	0	0	0
PPP3CB	5532		0		123	585			11	1			0	0	0	0
ACN9	57001		0		203	146			1	13			0	0	0	0
PAPD7	11044		0		299	295			1	25			0	0	0	0
DGKD	8527		0		252	1165			21	2			0	0	0	0
LAT2	7462		0		373	53	134		29	1	1		0	0	0	0
PHLDB1	23187		0		13	601	341		1	2	1		0	0	0	0
CCDC169-SOHLH2	101000000		0		554	179	224		41	1	1		0	0	0	0
BEX2	84707		0		244	14	100		3	1	1		0	0	0	0
STARD6	147323		0		14	470			1	4			0	0	0	0
MUC17	140453		0		85	455	101		1	32	1		0	0	0	0
SERPINB7	8710		0		244	171			1	12			0	0	0	0
GCA	25801		0		302				21				0	0	0	0
CPQ	10404		0		144	663			1	44			0	0	0	0
TSNAXIP1	55815		0		61	23	368		4	1	1		0	0	0	0
hsa-mir-6759	102000000		0		251	116	248	437	1	1	16	1	0	0	0	0
RNF166	115992		0		205	90			13	1			0	0	0	0
HTR5A	3361		0		213	383			1	24			0	0	0	0
LRRTM2	26045		0		52	749	556		1	46	1		0	0	0	0
OR6F1	343169		0		381	445	185		1	26	1		0	0	0	0
CBX1	10951		0		440	734	175		25	2	1		0	0	0	0
TPM2	7169		0		450	43	335		1	1	19		fold-changeguide1	fold-changeguide2	fold-changeguide3	fold-changeguide4
GRHL1	29841		0		261	332	50		1	18	1
ADAMTS13	11093		0		225	169	560		1	1	30
USMG5	84833		0		140	318			1	17			-2.03914	-1.54793	-1.07395	-0.0254143
PYGM	5837		0		652	247			1	13			-2.04509	-1.55245	-1.07679	-0.0255063
hsa-mir-4767	101000000		0		139	59	261		1	3	1		-2.05103	-1.55698	-1.07963	-0.0255982
OR2T1	26696		0		548	482	281		1	1	14		-2.05697	-1.5615	-1.08246	-0.0256902
hsa-mir-550b-2	101000000		0		743	253	1241	389	35	1	1	1	-2.06292	-1.56603	-1.0853	-0.0257821
HELZ2	85441		0		65	78	137		3	1	1		-2.06886	-1.57056	-1.08814	-0.0258741
MMP14	4323		0		22	936			1	3			-2.0748	-1.57508	-1.09098	-0.025966
MTF2	57504		0		233	45	187		1	2	1		-2.08075	-1.57961	-1.09381	-0.026058
hsa-mir-3180-3	100000000		0		68	184			3	1			-2.08669	-1.58413	-1.09665	-0.02615
TERF2IP	54386		0		242	249	340		1	1	15		-2.09263	-1.58866	-1.09949	-0.0262419
NIPA2	81614		0		117	328	247		5	1	1		-2.09858	-1.59318	-1.10232	-0.0263339
TREML4	285852		0		183	203	455		1	1	19		-2.10452	-1.59771	-1.10516	-0.0264258
ITPR3	3710		0		176	552	24		1	2	1		-2.11046	-1.60223	-1.108	-0.0265178
LCE3B	353143		0		188	24	98		2	1	1		-2.11641	-1.60676	-1.11083	-0.0266097
TMEM154	201799		0		123	332	458		1	1	19		-2.12235	-1.61129	-1.11367	-0.0267017
ZNF616	90317		0		95	122			1	5			-2.12829	-1.61581	-1.11651	-0.0267937
OR7A5	26659		0		473	342	78		1	14	1		-2.13424	-1.62034	-1.11935	-0.0268856
LMO2	4005		0		174	301	49		1	1	2		-2.14018	-1.62486	-1.12218	-0.0269776
hsa-mir-7851	102000000		0		148	101			6	1			-2.14612	-1.62939	-1.12502	-0.0270695
CRYL1	51084		0		153	294	25		2	1	1		-2.15207	-1.63391	-1.12786	-0.0271615
ITGA6	3655		0		25	587			1	2			-2.15801	-1.63844	-1.13069	-0.0272534
TTC26	79989		0		25	287			1	2			-2.16395	-1.64296	-1.13353	-0.0273454
hsa-mir-3178	100000000		0		84	53	161		1	2	1		-2.1699	-1.64749	-1.13637	-0.0274374
ZSCAN31	64288		0		379	69	161		1	1	6		-2.17584	-1.65202	-1.13921	-0.0275293
TMEM164	84187		0		358	245	156		1	9	1		-2.18178	-1.65654	-1.14204	-0.0276213
FAM115C	285966		0		459	246			1	9			-2.18773	-1.66107	-1.14488	-0.0277132
CCDC84	338657		0		1154				42				-2.19367	-1.66559	-1.14772	-0.0278052
RHEB	6009		0		55	124			2	1			-2.19961	-1.67012	-1.15055	-0.0278971
PPIE	10450		0		1038	128			37	1			-2.20556	-1.67464	-1.15339	-0.0279891
PIAS1	8554		0		202	85			1	3			-2.2115	-1.67917	-1.15623	-0.0280811
SMIM3	85027		0		57	164	111		2	1	1		-2.21744	-1.6837	-1.15906	-0.028173
EDC3	80153		0		200				7				-2.22339	-1.68822	-1.1619	-0.028265
ZDBF2	57683		0		262	58			1	2			-2.22933	-1.69275	-1.16474	-0.0283569
MOCS3	27304		0		107	89	115		1	3	1		-2.23527	-1.69727	-1.16758	-0.0284489
COQ2	27235		0		149				5				-2.24122	-1.7018	-1.17041	-0.0285408
NONO	4841		0		833	179	357		1	6	1		-2.24716	-1.70632	-1.17325	-0.0286328
LRRC55	219527		0		269	30	93		2	1	1		-2.2531	-1.71085	-1.17609	-0.0287247
RAB3IP	117177		0		898	103	30		2	1	1		-2.25905	-1.71537	-1.17892	-0.0288167
LATS1	9113		0		527	232	61		1	1	2		-2.26499	-1.7199	-1.18176	-0.0289087
MAPK15	225689		0		402				13				-2.27093	-1.72443	-1.1846	-0.0290006
GUCY1B3	2983		0		187	149	193		1	1	6		-2.27688	-1.72895	-1.18743	-0.0290926
HCRTR2	3062		0		258	142			8	1			-2.28282	-1.73348	-1.19027	-0.0291845
hsa-mir-4532	-		0		317	137	33		4	1	1		-2.28876	-1.738	-1.19311	-0.0292765
hsa-mir-659	724029		0		493	171	259	33	1	1	2	1	-2.29471	-1.74253	-1.19595	-0.0293684
RIMS3	9783		0		236	164	66		1	1	2		-2.30065	-1.74705	-1.19878	-0.0294604
KRT39	390792		0		212	646	363		1	19	1		-2.30659	-1.75158	-1.20162	-0.0295524
RPSA	3921		0		34	396			1	4			-2.31254	-1.75611	-1.20446	-0.0296443
TIA1	7072		0		166	77	34		2	1	1		-2.31848	-1.76063	-1.20729	-0.0297363
RFX6	222546		0		171	253	240		5	1	1		-2.32442	-1.76516	-1.21013	-0.0298282
hsa-mir-571	693156		0		748	172	315		1	5	1		-2.33037	-1.76968	-1.21297	-0.0299202
TXN	7295		0		238	69			1	2			-2.33631	-1.77421	-1.21581	-0.0300121
hsa-mir-642b	101000000		0		441	196	74	559	3	1	1	16	-2.34225	-1.77873	-1.21864	-0.0301041
hsa-mir-3674	101000000		0		1117	35	213		2	1	1		-2.3482	-1.78326	-1.22148	-0.0301961
RHD	6007		0		105	101			3	1			-2.35414	-1.78778	-1.22432	-0.030288
AJAP1	55966		0		386	315			11	1			-2.36008	-1.79231	-1.22715	-0.03038
GPR37	2861		0		36	299			1	2			-2.36603	-1.79684	-1.22999	-0.0304719
INTU	27152		0		917	36			3	1			-2.37197	-1.80136	-1.23283	-0.0305639
NCBP1	4686		0		231	64	36		2	1	1		-2.37791	-1.80589	-1.23566	-0.0306558
ADORA2A	135		0		109	63			3	1			-2.38386	-1.81041	-1.2385	-0.0307478
MATN4	8785		0		109	178	470		3	1	1		-2.3898	-1.81494	-1.24134	-0.0308398
hsa-mir-4463	101000000		0		103	73	221		1	2	1		-2.39574	-1.81946	-1.24418	-0.0309317
EXT1	2131		0		37	278	90		1	3	1		-2.40169	-1.82399	-1.24701	-0.0310237
PA2G4	5036		0		112	81	123		3	1	1		-2.40763	-1.82852	-1.24985	-0.0311156
CCKBR	887		0		70	114			1	3			-2.41357	-1.83304	-1.25269	-0.0312076
SNX22	79856		0		111	114			1	3			-2.41952	-1.83757	-1.25552	-0.0312995
UBL4A	8266		0		38	637	689		1	1	2		-2.42546	-1.84209	-1.25836	-0.0313915
CHRNB1	1140		0		61	255	386		1	1	10		-2.4314	-1.84662	-1.2612	-0.0314835
SORBS1	10580		0		346	115	116		1	1	3		-2.43735	-1.85114	-1.26403	-0.0315754
CHN2	1124		0		472	78			1	2			-2.44329	-1.85567	-1.26687	-0.0316674
CHRDL2	25884		0		227	39	312		1	1	2		-2.44923	-1.86019	-1.26971	-0.0317593
DNAAF3	352909		0		509	39			4	1			-2.45518	-1.86472	-1.27255	-0.0318513
FIG4	9896		0		39	316			1	2			-2.46112	-1.86925	-1.27538	-0.0319432
hsa-mir-128-1	406915		0		166	39	812	712	1	1	2	1	-2.46706	-1.87377	-1.27822	-0.0320352
LOC100130348	-		0		104	262	117		1	1	3		-2.473	-1.8783	-1.28106	-0.0321272
LRRC1	55227		0		70	118	400		1	3	1		-2.47895	-1.88282	-1.28389	-0.0322191
ANKRD16	54522		0		40	521	219		1	2	1		-2.48489	-1.88735	-1.28673	-0.0323111
OR11H2	79334		0		40	183	313		1	1	2		-2.49083	-1.89187	-1.28957	-0.032403
LOC100129216	-		0		119	290	121		1	1	3		-2.49678	-1.8964	-1.2924	-0.032495
CIAPIN1	57019		0		508	81			1	2			-2.50272	-1.90093	-1.29524	-0.0325869
GRAMD3	65983		0		41	361	133		1	4	1		-2.50866	-1.90545	-1.29808	-0.0326789
hsa-mir-4535	101000000		0		537	205	420		1	5	1		-2.51461	-1.90998	-1.30092	-0.0327709
OR6C65	403282		0		251	41			3	1			-2.52055	-1.9145	-1.30375	-0.0328628
PRB1	5542		0		222	123	476		1	3	1		-2.52649	-1.91903	-1.30659	-0.0329548
hsa-mir-941-1	100000000		0		83				2				-2.53244	-1.92355	-1.30943	-0.0330467
USP36	57602		0		125				3				-2.53838	-1.92808	-1.31226	-0.0331387
ARFGEF1	10565		0		139	294			1	7			-2.54432	-1.9326	-1.3151	-0.0332306
HMOX2	3163		0		192	126	107		1	3	1		-2.55027	-1.93713	-1.31794	-0.0333226
NLRP3	114548		0		78	169	274		1	4	1		-2.55621	-1.94166	-1.32078	-0.0334146
NDN	4692		0		153	127			1	3			-2.56215	-1.94618	-1.32361	-0.0335065
SERTAD3	29946		0		85	784	117		2	13	1		-2.5681	-1.95071	-1.32645	-0.0335985
hsa-mir-30c-2	407032		0		92	119	163	43	2	1	1	1	-2.57404	-1.95523	-1.32929	-0.0336904
hsa-mir-1302-8	100000000		0		176	101			4	1			-2.57998	-1.95976	-1.33212	-0.0337824
ZBTB48	3104		0		585	57	44		2	1	1		-2.58593	-1.96428	-1.33496	-0.0338743
LZIC	84328		0		133	111			3	1			-2.59187	-1.96881	-1.3378	-0.0339663
CILP	8483		0		159	89	158		1	2	1		-2.59781	-1.97333	-1.34063	-0.0340583
ATG3	64422		0		561	45			2	1			-2.60376	-1.97786	-1.34347	-0.0341502
B3GAT2	135152		0		399	45			3	1			-2.6097	-1.98239	-1.34631	-0.0342422
CAGE1	285782		0		135	319			3	1			-2.61564	-1.98691	-1.34915	-0.0343341
SLC25A6_Y	-		0		135	217	399		3	1	5		-2.62159	-1.99144	-1.35198	-0.0344261
C13orf45	729420		0		459	46	926		1	1	2		-2.62753	-1.99596	-1.35482	-0.034518
LRCH3	84859		0		46	334	216		1	1	2		-2.63347	-2.00049	-1.35766	-0.03461
MFSD1	64747		0		85	138	173		1	3	1		-2.63942	-2.00501	-1.36049	-0.034702
PRELP	5549		0		159	619	92		1	1	2		-2.64536	-2.00954	-1.36333	-0.0347939
UBE2Z	65264		0		291	84	46		2	1	1		-2.6513	-2.01407	-1.36617	-0.0348859
FGFBP1	9982		0		561	613			12	1			-2.65725	-2.01859	-1.369	-0.0349778
hsa-mir-3689f	101000000		0		379	47	251	420	1	1	1	3	-2.66319	-2.02312	-1.37184	-0.0350698
STOML3	161003		0		284	346	47		1	2	1		-2.66913	-2.02764	-1.37468	-0.0351617
HNRPDL	9987		0		379	269	284		1	1	6		-2.67508	-2.03217	-1.37752	-0.0352537
FBXW11	23291		0		95	268			2	1			-2.68102	-2.03669	-1.38035	-0.0353457
hsa-mir-4282	100000000		0		209	95	109		1	2	1		-2.68696	-2.04122	-1.38319	-0.0354376
BEND5	79656		0		663	48			2	1			-2.69291	-2.04574	-1.38603	-0.0355296
CAPN12	147968		0		96	327			2	1			-2.69885	-2.05027	-1.38886	-0.0356215
CCDC152	100000000		0		480	241	1118		10	1	1		-2.70479	-2.0548	-1.3917	-0.0357135
GGN	199720		0		333	48	671		1	1	2		-2.71074	-2.05932	-1.39454	-0.0358054
MICU1	10367		0		138	497	48		1	2	1		-2.71668	-2.06385	-1.39738	-0.0358974
UBE2N	7334		0		360	557	48		1	2	1		-2.72262	-2.06837	-1.40021	-0.0359894
PRKAR1B	5575		0		530	228			11	1			-2.72857	-2.0729	-1.40305	-0.0360813
TAF1C	9013		0		568	97			1	2			-2.73451	-2.07742	-1.40589	-0.0361733
ZBTB2	57621		0		103	194			1	4			-2.74045	-2.08195	-1.40872	-0.0362652
RARA	5914		0		440	95			9	1			-2.7464	-2.08648	-1.41156	-0.0363572
GPRIN2	9721		0		474	49			2	1			-2.75234	-2.091	-1.4144	-0.0364491
MTNR1A	4543		0		443	49	82		2	1	1		-2.75828	-2.09553	-1.41723	-0.0365411
NPAS3	64067		0		54	349	140		1	7	1		-2.76423	-2.10005	-1.42007	-0.036633
hsa-mir-489	574442		0		50	392	303	232	1	2	1	1	-2.77017	-2.10458	-1.42291	-0.036725
HUNK	30811		0		175	50	408		1	1	2		-2.77611	-2.1091	-1.42575	-0.036817
MZF1	7593		0		50	309			1	2			-2.78206	-2.11363	-1.42858	-0.0369089
NonTargetingControlGuideForHuman_0936			0		100				2				-2.788	-2.11815	-1.43142	-0.0370009
NT5C1B-RDH14	101000000		0		50	232			1	2			-2.79394	-2.12268	-1.43426	-0.0370928
PDXP	57026		0		627	50			2	1			-2.79989	-2.12721	-1.43709	-0.0371848
PHF19	26147		0		100	514	327		2	1	1		-2.80583	-2.13173	-1.43993	-0.0372767
CCDC15	80071		0		368	88	51		2	1	1		-2.81177	-2.13626	-1.44277	-0.0373687
GPR162	27239		0		51	869	671		1	5	1		-2.81772	-2.14078	-1.4456	-0.0374607
RAB6B	51560		0		285	102	121		1	2	1		-2.82366	-2.14531	-1.44844	-0.0375526
SPTLC2	9517		0		51	117			1	2			-2.8296	-2.14983	-1.45128	-0.0376446
hsa-mir-548ab	101000000		0		93	103	113		1	2	1		-2.83555	-2.15436	-1.45412	-0.0377365
SCUBE3	222663		0		84	435	1039		1	2	20		-2.84149	-2.15889	-1.45695	-0.0378285
CYSLTR1	10800		0		52	158	116		1	1	2		-2.84743	-2.16341	-1.45979	-0.0379204
hsa-mir-6889	102000000		0		426	52	187		2	1	1		-2.85338	-2.16794	-1.46263	-0.0380124
STK39	27347		0		873	52	63		2	1	1		-2.85932	-2.17246	-1.46546	-0.0381044
ZNF324B	388569		0		249	388	52		1	3	1		-2.86526	-2.17699	-1.4683	-0.0381963
PRAMEF12	390999		0		210	339			4	1			-2.87121	-2.18151	-1.47114	-0.0382883
INMT	11185		0		106	231			2	1			-2.87715	-2.18604	-1.47397	-0.0383802
OR6B1	135946		0		106	166	322		2	1	1		-2.88309	-2.19056	-1.47681	-0.0384722
TMEM102	284114		0		945	141	53		2	1	1		-2.88904	-2.19509	-1.47965	-0.0385641
UHRF1BP1L	23074		0		138	53	303		1	1	2		-2.89498	-2.19962	-1.48249	-0.0386561
C1QTNF6	114904		0		107	213			2	1			-2.90092	-2.20414	-1.48532	-0.0387481
DNAH14	127602		0		77	107	508		1	2	1		-2.90687	-2.20867	-1.48816	-0.03884
ARMCX5	64860		0		177	512	54		1	2	1		-2.91281	-2.21319	-1.491	-0.038932
FCRL6	343413		0		54	688	140		1	3	1		-2.91875	-2.21772	-1.49383	-0.0390239
RNASEL	6041		0		54	737	101		1	3	1		-2.9247	-2.22224	-1.49667	-0.0391159
SLC6A4	6532		0		108	78			2	1			-2.93064	-2.22677	-1.49951	-0.0392078
ST6GALNAC4	27090		0		54	264	243		1	3	1		-2.93658	-2.2313	-1.50235	-0.0392998
ZNF497	162968		0		530	54	141		1	1	2		-2.94253	-2.23582	-1.50518	-0.0393918
MYB	4602		0		328				6				-2.94847	-2.24035	-1.50802	-0.0394837
CR2	1380		0		76	384			1	7			-2.95441	-2.24487	-1.51086	-0.0395757
B4GALT1	2683		0		223	309	55		1	2	1		-2.96036	-2.2494	-1.51369	-0.0396676
hsa-mir-1278	100000000		0		114	55	328		2	1	1		-2.9663	-2.25392	-1.51653	-0.0397596
hsa-mir-4472-2	101000000		0		110				2				-2.97224	-2.25845	-1.51937	-0.0398515
hsa-mir-500a	574502		0		726	1207	55		1	3	1		-2.97819	-2.26297	-1.5222	-0.0399435
KIAA0753	9851		0		594	460	55		1	2	1		-2.98413	-2.2675	-1.52504	-0.0400355
CABP7	164633		0		111	214			2	1			-2.99007	-2.27203	-1.52788	-0.0401274
SLC25A32	81034		0		274	272	111		1	1	2		-2.99602	-2.27655	-1.53072	-0.0402194
[truncated: 717 more rows]
