# Supplementary material for: Molecular Signature of Astrocytes for Gene Delivery by the Synthetic Adeno‐Associated Viral Vector rAAV9P1
Source: Adv Sci (Weinh). 2022 Apr 10;9(16):2104979. doi: 10.1002/advs.202104979 (PMC9165502; doi:10.1002/advs.202104979)
Supplement: Supplementary file 4 — Supplemental Table 2b [file ADVS-9-2104979-s001.xlsx]

## Sheet: Sheet1
symbol	Gene ID	fold-change	max # reads
NAA38	84316	148.24	15269
GAPDH	2597	63.66	7257
KIAA1551	55196	54.49	6157
ITK	3702	54	6372
PHYHIP	9796	53.58	6537
CST9	128822	49.14	6093
44445		44.42	5429
UBE2E3	10477	41.54	5691
OR12D2	127066	39.1	6920
RGAG4	340526	35.91	7290
GPR176	11245	33.91	4376
ZNF449	203523	33.04	3645
KIFC2	90990	32.74	5598
SLC17A7	57030	32.57	3434
STXBP1	6812	32.31	4607
REEP5	7905	32.27	6421
BHLHB9	80823	32.09	6130
PLAC8	51316	32.02	3371
CLASRP	11129	31.73	3261
AIMP1	9255	31.64	4375
hsa-mir-3689d-2	101000000	31.57	1351
ZNF444	55311	30.86	3578
PLEKHH1	57475	30.69	3278
NTMT1	28989	30.32	3115
CHSY1	22856	30.28	3166
HJURP	55355	30.2	4208
KANSL1L	151050	29.96	3217
RIT1	6016	29.82	3380
CCDC17	149483	29.72	4208
SULT1C2	6819	29.63	3768
ZBTB6	10773	29.6	3487
UVRAG	7405	29.48	6162
PARP16	54956	29.3	3093
ASTN1	460	29.21	5295
ABCE1	6059	29.05	5722
LYRM7	90624	28.65	3008
NKX2-5	1482	28.55	3640
ABCB4	5244	28.49	3095
OR2G3	26248	28.49	3150
SERPINE3	647174	28.48	3148
EXO5	64789	28.14	3033
GRP	2922	28.13	3105
PMEPA1	5372	28.02	3340
PCOLCE	5118	27.91	3569
SCN2B	6327	27.18	3548
TMEM178A	130733	27.14	3359
KLHL31	401265	27.11	2994
POP5	51367	27.1	2908
PLEKHM1	389072	27.07	6389
HK1	3098	27.01	3566
DTYMK	1841	26.99	3201
FAM129C	199786	26.94	4714
WDR67	93594	26.71	3545
IGFBP7	3490	26.58	3981
AIP	9049	26.38	3620
XK	7504	26.26	7170
hsa-mir-6890	102000000	26.22	2835
VOPP1	81552	26.21	2952
TREM1	54210	26.05	3375
ANG	283	26.05	3386
hsa-mir-4691	101000000	26.01	3487
SEMA3B	7869	25.96	2950
RTDR1	27156	25.67	3200
WDR59	79726	25.61	3255
SFTA2	389376	25.61	2866
MAGEB18	286514	25.51	2978
KRTAP12-3	386683	25.49	3549
CHRNB3	1142	25.18	3243
CDHR3	222256	25.09	3038
TGFBI	7045	25	3601
ZC3H12C	85463	24.98	2916
SLC35E3	55508	24.9	3589
OPTN	10133	24.73	2669
SLC7A13	157724	24.71	2980
OR9Q1	219956	24.7	3105
GIMAP4	55303	24.63	3030
MBD3	53615	24.63	3222
NR1D1	9572	24.54	2783
PCDHA8	56140	24.47	3200
YKT6	10652	24.46	3104
hsa-mir-3606	101000000	24.41	3056
CD68	968	24.37	2986
ALG2	85365	24.36	7016
FAM216A	29902	24.24	2839
TMEM241	85019	24.14	4080
UQCRFS1	7386	24.12	2828
ATP6V1E1	529	24.02	2689
SCTR	6344	23.95	2848
PPP1CA	5499	23.87	2887
FHIT	2272	23.76	2850
SLA	6503	23.69	2656
USP54	159195	23.65	2593
COTL1	23406	23.62	2884
AARS2	57505	23.5	3016
DCAF13	25879	23.38	5915
RNF148	378925	23.37	3003
ABRACL	58527	23.27	2995
GAK	2580	23.24	2720
TEX15	56154	23.21	3307
CSF2RA_Y	-	23.18	4129
BCAS2	10286	23.15	2752
hsa-mir-4426	101000000	23.15	2640
B4GALNT1	2583	22.95	3100
GYG1	2992	22.95	2891
LIN7B	64130	22.91	3548
MRPS27	23107	22.6	2909
SUSD1	64420	22.48	4687
ATP6V1B2	526	22.45	2720
PSAPL1	768239	22.39	4903
MAP1LC3B2	643246	22.26	2839
TAL2	6887	22.24	3587
hsa-mir-3616	101000000	22.21	4117
TMPRSS11F	389208	22.16	2897
RBM27	54439	22.16	2715
TNFAIP3	7128	22.07	3249
FAM167B	84734	22	2845
TNFRSF10C	8794	21.9	6810
CCL24	6369	21.79	3002
CECR5	27440	21.77	2711
RAP2B	5912	21.7	3085
SLC13A2	9058	21.67	3167
RNMTL1	55178	21.62	3199
EIF5AL1	1974	21.58	3011
SLC43A1	8501	21.5	2720
ZNRF2	223082	21.49	3099
FBXO39	162517	21.45	3275
hsa-mir-219a-2	407003	21.27	2853
NDUFA1	4694	21.2	3555
YIF1A	10897	21.16	2944
C12orf71	728858	21.13	2524
NFRKB	4798	21.04	3133
NRIP2	83714	20.84	3261
ZNF260	339324	20.73	2687
hsa-mir-1271	100000000	20.66	1348
UBR4	23352	20.59	2757
MAP1LC3B	81631	20.48	2639
MCL1	4170	20.06	3169
RIC3	79608	20.04	3347
CHADL	150356	20.04	2843
LCA5	167691	19.98	6633
ZNF592	9640	19.93	2650
PLCZ1	89869	19.88	2384
TMEM190	147744	19.85	2554
DPYS	1807	19.79	2804
FGF22	27006	19.72	2813
IPO11	51194	19.6	3139
hsa-mir-4263	100000000	19.49	2837
TUSC5	286753	19.33	2404
hsa-mir-548f-3	100000000	19.33	2591
hsa-mir-4789	101000000	19.24	2421
MEAF6	64769	19.21	4477
hsa-mir-548j	100000000	19.2	1348
HIST1H2AD	3013	19.06	2528
PAGE2	203569	18.93	2853
IRG1	730249	18.84	2405
hsa-mir-4707	101000000	18.8	2545
TMEM238	388564	18.75	3616
ZNF528	84436	18.73	2638
SLC30A2	7780	18.66	2511
TIFAB	497189	18.55	3461
VPS52	6293	18.51	2450
GNA11	2767	18.26	7779
CFHR4	10877	18.26	3043
PKD2L1	9033	18.22	3332
STC1	6781	18.19	2898
GABRG3	2567	18.06	2779
KRT24	192666	17.96	2243
EPAS1	2034	17.94	2350
hsa-mir-558	693143	17.9	2398
PEX11A	8800	17.89	2972
PDCD2	5134	17.86	3891
ATG13	9776	17.85	5570
OR9I1	219954	17.83	3075
TIMP1	7076	17.74	2902
NUP62	23636	17.71	3022
ARNTL2	56938	17.7	2937
MCM5	4174	17.69	3205
FCAMR	83953	17.64	3110
MCMBP	79892	17.62	3587
CDC23	8697	17.57	2777
RBBP8	5932	17.57	4017
CAB39L	81617	17.55	7882
SGSM3	27352	17.55	2694
hsa-mir-581	693166	17.54	2556
hsa-mir-492	574449	17.5	2984
NOP10	55505	17.48	2817
URGCP-MRPS24	101000000	17.45	1346
SDCBP	6386	17.44	2261
CD55	1604	17.42	2682
PC	5091	17.26	2833
hsa-mir-4759	101000000	17.23	2357
DLEC1	9940	17.17	2267
DUSP23	54935	17.12	2624
NCMAP	400746	17.1	3158
AHCTF1	25909	17.06	2406
CACNA1G	8913	17.04	3228
STK32C	282974	17.03	2779
SV2B	9899	16.91	5112
FBXO32	114907	16.9	3311
C1orf189	388701	16.87	2631
ANPEP	290	16.78	6744
CTGF	1490	16.76	2919
CAMK2N1	55450	16.68	3465
hsa-mir-2278	100000000	16.66	2591
ASIC5	51802	16.66	2526
FXR1	8087	16.6	2729
SH3BGRL3	83442	16.59	3253
SARS	6301	16.45	3030
44444		16.4	2480
C9orf3	84909	16.38	3157
TRAF3IP1	26146	16.38	2504
CTSE	1510	16.36	2289
PIGV	55650	16.31	3239
AKAP14	158798	16.18	2228
TMEM8B	51754	16.15	3279
PKD1L3	342372	16.08	3248
CCDC40	55036	16.05	6884
PPAP2B	8613	16.02	3004
S100A7	6278	15.94	2882
hsa-mir-548ap	101000000	15.88	3011
ANK1	286	15.87	2891
KANK4	163782	15.8	3903
LYRM4	57128	15.75	2932
STPG1	90529	15.74	3095
PGK1	5230	15.73	2430
CCDC166	100000000	15.72	3704
PTDSS2	81490	15.71	3135
ZNF860	344787	15.7	4903
GLI1	2735	15.69	2905
hsa-mir-4737	101000000	15.65	3413
PET117	100000000	15.61	3499
UBL7	84993	15.52	2586
GPR35	2859	15.5	3014
PTPN22	26191	15.47	2695
C2orf69	205327	15.46	2093
OR1I1	219959	15.42	2018
SGK196	84197	15.41	2512
CORO2B	10391	15.39	2805
hsa-mir-1298	100000000	15.37	2754
MRPS33	51650	15.36	2937
APOL1	8542	15.36	2177
LSM1	27257	15.31	2850
RNF138	51444	15.3	5300
CRAMP1L	57585	15.24	3132
TIMM17A	10440	15.22	2647
ZFY	7544	15.19	2072
SIRPA	140885	15.11	3012
SYT2	127833	15.1	2453
QPRT	23475	15.02	3800
ZCCHC9	84240	14.98	3774
OR2W1	26692	14.95	2199
NELFB	25920	14.93	3531
hsa-mir-3146	100000000	14.93	2687
MAX	4149	14.92	2844
TMEM139	135932	14.86	2382
RIPPLY2	134701	14.83	3160
SLCO3A1	28232	14.83	3460
APOBEC3H	164668	14.77	2883
SMARCC2	6601	14.77	2510
OSMR	9180	14.75	3139
CLASP2	23122	14.74	2750
SMAD2	4087	14.73	2824
ZNF645	158506	14.7	3662
LENG1	79165	14.69	2356
CARTPT	9607	14.66	3284
hsa-mir-4324	100000000	14.63	2681
LOC149373	149373	14.63	2873
PEX11G	92960	14.61	2798
NOTCH2	4853	14.54	2061
TEKT1	83659	14.54	3198
SLC9B2	133308	14.52	2646
RPS18	6222	14.51	1939
ELP3	55140	14.49	3163
VPS26A	9559	14.47	3001
NEXN	91624	14.47	4804
MTMR14	25902	14.41	2853
ACAA2	10449	14.39	2107
ATP6V1H	51606	14.39	3862
GBP2	2634	14.33	3106
ACTN4	81	14.31	3297
DAPP1	27071	14.29	3021
IDNK	414328	14.28	3187
GPKOW	27238	14.26	2537
BLK	640	14.24	3362
hsa-mir-4758	101000000	14.24	2421
SCPEP1	59342	14.24	2852
A4GALT	53947	14.21	5656
hsa-mir-6806	102000000	14.16	3098
KAZALD1	81621	14.16	3311
PLD4	122618	14.14	3187
NKX3-1	4824	14.11	2673
FBXW12	285231	14.11	2026
TMEM120B	144404	14.1	2807
PROCA1	147011	14.09	2742
DMP1	1758	14.08	2786
HRNR	388697	14.06	1957
TSC22D3	1831	14.03	3279
MISP	126353	14	3067
ZP3	7784	13.99	2819
UGT2A2	574537	13.98	2983
RNF43	54894	13.95	1961
GRIN2C	2905	13.95	4036
RAB11A	8766	13.92	3190
LOC653486	-	13.92	2901
PHYHD1	254295	13.89	2016
hsa-mir-555	693140	13.84	3308
TM4SF1	4071	13.81	3071
OR5T3	390154	13.81	3858
WDR73	84942	13.75	2695
NXPE4	54827	13.75	2730
hsa-mir-3944	101000000	13.73	2756
C12orf52	84934	13.7	1832
GTF2H1	2965	13.69	2794
ZNF781	163115	13.68	2811
MFSD10	10227	13.66	2666
ZNF429	353088	13.65	2276
hsa-mir-3176	100000000	13.52	1346
EVI2A	2123	13.52	3181
OR4D11	219986	13.47	1936
KIAA0141	9812	13.46	3294
MUC7	4589	13.43	3199
MZT2A	653784	13.4	2408
THEM4	117145	13.4	2037
MYBPHL	343263	13.39	3274
FCRL1	115350	13.38	2669
WDR54	84058	13.38	1770
PRKCI	5584	13.31	2511
ARRDC3	57561	13.3	3129
WWC3	55841	13.24	2669
ZNF561	93134	13.24	2853
PERP	64065	13.19	2918
hsa-mir-6851	102000000	13.16	2289
ZNF606	80095	13.15	2693
IRX5	10265	13.13	2890
MGAT5	4249	13.12	3256
hsa-mir-887	100000000	13.09	2968
TMPRSS15	5651	13.08	2580
TTC9B	148014	13.01	3862
SIPA1L3	23094	13	2745
ZNF696	79943	12.99	3213
CHGB	1114	12.95	3315
hsa-mir-891b	100000000	12.91	2331
TSTA3	7264	12.88	2566
CCHCR1	54535	12.85	3411
ZNF180	7733	12.84	1790
PKHD1	5314	12.82	2633
LIPH	200879	12.81	3020
CEP57	9702	12.81	1778
COMMD9	29099	12.8	2588
GPR19	2842	12.79	1905
FBXO11	80204	12.76	2673
LOH12CR1	118426	12.75	1947
GPS2	2874	12.72	2044
hsa-mir-3692	101000000	12.72	1699
MROH8	140699	12.71	2928
CAMSAP3	57662	12.7	5021
ZNF236	7776	12.66	2727
HOXA13	3209	12.65	2771
DCXR	51181	12.65	2045
TWIST2	117581	12.6	3592
SURF6	6838	12.58	2069
RBP7	116362	12.55	3443
CD3E	916	12.52	3113
PDLIM4	8572	12.52	1699
CDK17	5128	12.51	3279
VSTM2A	222008	12.48	2618
EXTL3	2137	12.47	2770
IDI1	3422	12.42	2486
DYNLT3	6990	12.4	2962
C9orf84	158401	12.4	2527
UBL3	5412	12.38	2701
PPP2R3B_Y	-	12.35	1819
HMGCL	3155	12.31	2499
ABCF2	10061	12.26	2571
CEP19	84984	12.25	2325
TBL1X	6907	12.24	2753
STIL	6491	12.23	3498
COL14A1	7373	12.22	2858
OR2K2	81466	12.21	3063
hsa-mir-3165	100000000	12.19	3016
ZCWPW2	152098	12.15	3801
PRRC2C	23215	12.12	4467
CSNK2A1	1457	12.11	1730
ASAP3	55616	12.02	1867
XCR1	2829	11.96	2276
NonTargetingControlGuideForHuman_0793		11.96	2448
CDHR4	389118	11.95	3188
ITGA2	3673	11.95	2947
EEFSEC	60678	11.93	2764
SKIV2L2	23517	11.92	2166
SIAH3	283514	11.9	2906
HOXB7	3217	11.9	3597
PTK2	5747	11.89	3107
hsa-mir-3186	100000000	11.88	2571
SLC26A3	1811	11.86	2177
ALG1L	200810	11.85	2690
CNKSR2	22866	11.82	3018
PALD1	27143	11.82	1996
KRTAP19-1	337882	11.8	3361
TMEM184A	202915	11.8	3936
AGTPBP1	23287	11.79	2674
NR5A1	2516	11.76	2258
TIMP4	7079	11.68	2639
TXNDC15	79770	11.63	2749
R3HDM2	22864	11.62	3453
NonTargetingControlGuideForHuman_0814		11.59	2789
NonTargetingControlGuideForHuman_0837		11.53	2671
RWDD1	51389	11.47	1583
SFT2D1	113402	11.45	3095
ARRB2	409	11.42	2600
hsa-mir-6757	102000000	11.39	2605
hsa-mir-523	574471	11.37	1635
hsa-mir-551a	693135	11.35	1916
IMP4	92856	11.33	1899
S100A14	57402	11.3	3002
NDUFB7	4713	11.28	3520
hsa-mir-5589	101000000	11.28	1745
TMSB10	9168	11.28	2459
NonTargetingControlGuideForHuman_0881		11.26	2623
SELO	83642	11.25	3396
MRPL18	29074	11.23	1931
hsa-mir-1285-2	100000000	11.22	2547
hsa-mir-762	100000000	11.22	4524
hsa-mir-3973	101000000	11.21	1809
CCL26	10344	11.2	3391
PER1	5187	11.19	4392
STIP1	10963	11.19	3169
NLRC3	197358	11.15	3010
JTB	10899	11.12	3177
CNTN5	53942	11.1	2954
RNF10	9921	11.09	2585
SEC11A	23478	11.02	3037
MTMR8	55613	10.95	2387
ZNF280C	55609	10.95	2731
OTOP2	92736	10.94	3202
POSTN	10631	10.94	2861
NSUN4	387338	10.94	2453
CCDC85C	317762	10.9	3129
hsa-let-7f-1	406888	10.89	2468
GORASP1	64689	10.89	3033
VPS4A	27183	10.88	2840
PLSCR2	57088	10.88	2529
PEX5L	51555	10.87	2986
CCDC64	92558	10.84	4533
RGS14	10636	10.83	3009
PPP1R3A	5506	10.82	2551
TMBIM6	7009	10.81	2636
PLXDC2	5364	10.79	2838
RFX3	5991	10.79	2948
ZNF211	10520	10.75	2146
EIF3D	5610	10.74	2793
FAM179B	23116	10.69	1598
KIR2DL1	3802	10.69	3995
RBM45	129831	10.67	3148
CHD7	55636	10.64	4806
LYPD4	147719	10.64	2986
NUP214	8021	10.6	2691
hsa-mir-6833	102000000	10.59	1610
LPAR4	2846	10.58	1564
hsa-mir-3689e	101000000	10.57	3004
TBCB	1155	10.5	2148
CD34	947	10.44	3874
SNX8	29886	10.4	2564
THAP10	56906	10.38	2340
CNOT1	23019	10.36	2350
CYP2J2	1573	10.35	1705
OMD	4958	10.31	3297
TTLL10	254173	10.31	2769
MTTP	4547	10.29	2819
PPFIBP1	8496	10.29	2604
IMPDH1	3614	10.27	1690
PLCE1	51196	10.27	2980
RAD54B	25788	10.27	3176
ALS2CR8	79800	10.25	2866
NR5A2	2494	10.21	2850
FANCL	55120	10.19	2438
ICA1L	130026	10.18	2561
SRRM4	84530	10.17	2449
ZNF3	7551	10.14	2797
OR1E1	126370	10.13	3201
NPAP1	23742	10.12	3192
hsa-mir-377	494326	10.1	2408
C19orf47	126526	10.1	2976
C7	730	10.09	2504
LRRC27	80313	10.08	2477
ELP6	54859	10.02	2459
KRTAP4-11	653240	10	2837
hsa-mir-3664	101000000	9.99	1344
GATC	283459	9.99	3209
KNCN	148930	9.99	2956
FAM103A1	83640	9.97	5884
2021-03-09		9.97	5549
ASF1B	55723	9.95	3518
KCNK1	3775	9.93	2731
VIPR2	7434	9.91	1738
PLXNB1	5365	9.89	1570
KIAA0825	285600	9.87	3963
GRPR	2925	9.86	2171
RING1	6015	9.85	2630
PDE6H	5149	9.85	2094
CERS2	29956	9.83	1648
MRPS25	64432	9.83	3476
NMT2	9397	9.81	2671
EFCAB1	79645	9.81	2471
SCAMP4	113178	9.79	2339
OR8U8	504189	9.77	2191
CD302	9936	9.75	4586
ALG9	79796	9.73	2377
ZNF816-ZNF321P	101000000	9.73	1884
TMC5	79838	9.7	3352
hsa-mir-1252	100000000	9.68	2497
MCOLN3	55283	9.66	2009
PPIP5K2	23262	9.66	2663
STAT6	6778	9.65	2928
PTBP1	5725	9.64	3122
TMEM200B	399474	9.63	1896
MYH2	4620	9.62	2507
BOLA2B	552900	9.62	2805
NBPF1	55672	9.59	4031
LEMD2	221496	9.59	3560
PRM1	5619	9.57	3114
LDLRAD2	401944	9.57	3268
ASCL2	430	9.55	3157
SSTR1	6751	9.55	2928
PLA2G7	7941	9.52	4747
C6orf58	352999	9.52	2260
SH2D1B	117157	9.51	2961
CCNH	902	9.5	3055
MBNL2	10150	9.48	2876
SAA4	6291	9.46	4185
MEOX1	4222	9.42	2303
hsa-mir-1185-2	100000000	9.42	1559
RAB11B	9230	9.4	3196
MIB2	142678	9.39	2216
TTLL2	83887	9.36	3044
L3MBTL4	91133	9.35	1630
TNFSF15	9966	9.32	2745
NYAP2	57624	9.31	2765
NRXN3	9369	9.3	2639
SLC30A8	169026	9.3	3497
STK32A	202374	9.3	2991
DZANK1	55184	9.27	2603
AIFM1	9131	9.25	2960
CCL16	6360	9.25	2994
NonTargetingControlGuideForHuman_0369		9.25	2635
CEP41	95681	9.25	3309
OSBPL7	114881	9.24	2791
LRRC19	64922	9.24	2546
hsa-mir-4274	100000000	9.24	3260
PCGF3	10336	9.22	2398
EEF1A1	1915	9.22	2105
GYPE	2996	9.22	2889
WRAP53	55135	9.16	2036
AMDHD1	144193	9.16	3133
RAB5A	5868	9.13	3133
KLHDC1	122773	9.12	3769
BABAM1	29086	9.06	1833
ADCK4	79934	9.05	2448
hsa-mir-4999	101000000	9.04	2044
BRD8	10902	9.04	3538
ICAM2	3384	9.02	3368
PSD3	23362	8.98	3096
ALAS1	211	8.97	5505
ACKR4	51554	8.96	2775
TYMS	7298	8.95	2925
SSX1	6756	8.94	2848
PYGB	5834	8.94	2661
OR51I2	390064	8.93	2719
NonTargetingControlGuideForHuman_0891		8.93	2265
HEPHL1	341208	8.88	2252
hsa-mir-4752	101000000	8.87	2362
NDOR1	27158	8.87	2523
TMEM236	653567	8.85	2535
PCIF1	63935	8.85	2838
SAMM50	25813	8.85	2616
ABHD12B	145447	8.84	3745
FAM188A	80013	8.84	5124
LIMD1	8994	8.83	3041
NonTargetingControlGuideForHuman_0174		8.82	2286
DCAF10	79269	8.81	2738
LMNB1	4001	8.78	3322
MIA2	4253	8.77	4190
UPRT	139596	8.76	2164
hsa-mir-5002	101000000	8.72	2837
APCDD1L	164284	8.71	2538
WTH3DI	150786	8.7	2538
CUL2	8453	8.7	2531
NPNT	255743	8.68	3322
hsa-mir-503	574506	8.66	2374
HSPB7	27129	8.61	3449
PDE8B	8622	8.6	2134
MBD3L1	85509	8.6	2381
RAP1GAP2	23108	8.6	2725
VWA8	23078	8.59	2976
hsa-mir-520h	574493	8.58	2632
PIR	8544	8.55	1510
HOXB2	3212	8.54	2559
TSACC	128229	8.54	1520
SPC25	57405	8.53	1603
CHCHD4	131474	8.53	3385
ARAP1	116985	8.52	3104
THOC6	79228	8.5	2852
NonTargetingControlGuideForHuman_0630		8.49	2117
KCNE3	10008	8.48	3495
NonTargetingControlGuideForHuman_0908		8.47	1865
TMEM255B	348013	8.46	2540
HLA-DPA1	3113	8.44	3116
CKAP2L	150468	8.42	2811
BEGAIN	57596	8.42	3769
CXCL16	58191	8.42	2676
ZMYND15	84225	8.42	2316
RPUSD2	27079	8.41	5817
hsa-mir-6755	102000000	8.39	1341
FAH	2184	8.37	2839
MAGEB17	645864	8.36	2968
BBOX1	8424	8.35	3158
PNKP	119548	8.35	2292
hsa-mir-219a-1	407002	8.34	2818
CTAG1B	1485	8.34	2195
WDR13	64743	8.34	3127
STK17A	9263	8.34	2978
TGFB2	7042	8.33	2261
KRTAP5-8	440021	8.33	3559
ATP10D	57205	8.31	3025
IRF2BP1	26145	8.31	3381
ARL13B	200894	8.3	1629
LAYN	143903	8.3	2885
OR11H12	81061	8.29	2719
NUDT10	170685	8.28	3330
GAB2	9846	8.27	3319
GPM6B	2824	8.27	2113
NADK	65220	8.26	3616
MLLT11	10962	8.26	2680
DHCR24	1718	8.26	1830
ATP2C1	27032	8.25	2814
TMEM168	64418	8.2	3248
EXD3	54932	8.19	2932
SHC1	6464	8.19	1548
TTC39A	22996	8.19	1930
MPP4	58538	8.17	2729
PZP	5858	8.17	1673
ZZEF1	23140	8.15	1470
CCDC24	149473	8.14	3144
KCTD1	284252	8.14	2970
MTFMT	22823	8.11	1511
DENND5B	160518	8.11	3226
WFDC6	140870	8.09	2435
MAGT1	84061	8.08	2882
LYPD1	116372	8.08	1943
ZNF397	84307	8.08	2767
METTL6	131965	8.06	2886
STIM2	57620	8.06	2924
FAM110D	79927	8.04	2077
hsa-mir-183	406959	8.02	3923
CUBN	8029	8.01	2643
OR52W1	120787	8.01	3487
PDE7A	5150	8	2678
SPIN2B	474343	7.99	2562
MGAT4A	11320	7.99	2614
C1orf35	79169	7.99	3062
SOX6	55553	7.98	4198
hsa-mir-338	442906	7.98	1341
TRIM54	57159	7.97	3263
COLCA2	120376	7.97	2437
SSTR5	6755	7.96	3389
CYP11A1	1583	7.96	2338
COQ10B	80219	7.95	1848
NABP1	64859	7.94	1508
ATP2A2	488	7.94	1767
ZNF609	23060	7.93	2561
OR5AK2	390181	7.92	2292
MAF1	84232	7.91	2858
LYPLA2	11313	7.91	2781
FLAD1	80308	7.9	3150
MAT2B	27430	7.9	3004
LOC100144595	100000000	7.9	2166
hsa-mir-2909	100000000	7.9	1492
C7orf25	79020	7.87	1973
AXDND1	126859	7.87	2181
BTBD16	118663	7.87	1647
hsa-mir-7-1	407043	7.86	2078
hsa-mir-7855	102000000	7.85	2983
GALNTL6	442117	7.84	2942
MTG2	123263	7.84	4977
CDK16	5127	7.84	3136
ERICH1	157697	7.83	2534
IFIH1	64135	7.82	1932
OR5D16	390144	7.81	1735
AGBL1	123624	7.81	2962
APOF	319	7.79	4042
MYCT1	80177	7.76	2744
CACNB4	785	7.72	2580
TYSND1	219743	7.72	2595
OR8H3	390152	7.71	3107
ZNF600	162966	7.7	3030
PFDN2	5202	7.69	3155
TRIM6	117854	7.68	2236
REXO2	25996	7.68	2403
hsa-mir-512-2	574459	7.67	1335
IQCE	23288	7.65	3737
FAM179A	165186	7.65	1838
hsa-mir-3167	100000000	7.64	3324
OR5D18	219438	7.6	2628
H1FX	8971	7.6	3115
DHX15	1665	7.59	2141
CNTRL	11064	7.59	2222
hsa-mir-4284	100000000	7.58	5375
ATOH8	84913	7.57	2291
TBC1D10A	83874	7.57	3560
PNLIPRP3	84968	7.56	2523
TEX36	387718	7.53	2459
TRAF7	84231	7.52	3025
PRODH2	5625	7.51	3635
RPF2	84154	7.5	2633
RD3L	647286	7.5	2541
BTBD10	84280	7.49	2197
SMO	6608	7.47	2559
hsa-mir-488	574441	7.47	3051
ARID4A	5926	7.46	4273
MAP3K13	9175	7.46	3420
GZMH	2999	7.46	1740
INTS10	55174	7.46	3064
NonTargetingControlGuideForHuman_0913		7.45	4136
ZDHHC9	51114	7.45	2924
OR4K15	81127	7.44	5189
FLT3	2322	7.43	1838
FOXN2	3344	7.38	3907
INPP5D	3635	7.36	2595
SULT1A1	6817	7.34	3370
OR52B6	340980	7.29	2246
RPS2	6187	7.28	2379
PSMD13	5719	7.27	2000
TGOLN2	10618	7.26	2759
ACVR2A	92	7.25	2375
NonTargetingControlGuideForHuman_0646		7.24	2576
TRAPPC9	83696	7.24	1806
PRAMEF21	645425	7.24	1533
ELP4	26610	7.23	2548
HTATIP2	10553	7.23	2587
PRUNE2	158471	7.23	2270
NUP50	10762	7.23	1738
WNT8A	7478	7.23	3229
hsa-mir-7973-2	102000000	7.23	2693
C7orf71	285941	7.22	2304
PRX	9588	7.22	1977
hsa-mir-5690	101000000	7.22	1829
ZNF624	57547	7.2	2690
ANAPC5	51433	7.19	1866
hsa-mir-519a-2	574500	7.18	2699
ZNF862	643641	7.17	5702
OR8D4	338662	7.17	2887
KRTAP1-3	81850	7.17	2985
RPS27L	51065	7.08	1726
CPE	1363	7.07	3096
UPP2	151531	7.06	3371
CYP3A43	64816	7.05	4486
CHTF18	63922	7.05	2151
ZNF709	163051	7.02	2523
APOA4	337	7.01	2638
CEACAM8	1088	7	2722
ORC4	5000	6.99	2230
JAG1	182	6.96	2230
HSPD1	3329	6.96	2707
ACSM2B	348158	6.96	2398
CA2	760	6.95	1654
ATP5G1	516	6.93	3226
NonTargetingControlGuideForHuman_0617		6.92	1629
RGS6	9628	6.91	1491
GPR61	83873	6.89	2636
GMPS	8833	6.88	2804
TDP2	51567	6.88	2727
CTC1	80169	6.88	2868
hsa-mir-6782	102000000	6.88	2888
PLSCR4	84898	6.86	2846
hsa-mir-561	693146	6.86	3006
LIN37	55957	6.85	2673
TMEM17	200728	6.85	2951
USE1	55850	6.82	4019
KIAA1967	57805	6.82	1721
ZBED6CL	113763	6.81	2969
AP4S1	11154	6.8	1525
hsa-mir-1247	100000000	6.78	2296
EID3	126272	6.76	1969
GPR161	23432	6.75	3306
ANKRD28	23243	6.72	3368
YPEL2	388403	6.72	2890
PTPRC	5788	6.71	1872
TEX2	55852	6.71	3119
HYLS1	219844	6.71	3039
hsa-mir-4283-2	100000000	6.69	3061
MTR	4548	6.68	1442
hsa-mir-4288	100000000	6.68	1635
PCDHB8	56128	6.63	3105
COIL	8161	6.62	1645
SH3KBP1	30011	6.61	3017
CCNY	219771	6.61	1683
DYRK4	8798	6.6	3527
UNC79	57578	6.6	1688
TAF3	83860	6.6	2961
hsa-mir-300	100000000	6.59	1671
GNPAT	8443	6.58	3473
GZMB	3002	6.58	2115
GNE	10020	6.57	3379
hsa-mir-4481	101000000	6.57	1335
LDHA	3939	6.57	3097
FAM43B	163933	6.56	2746
LBX1	10660	6.56	3322
FAM71F1	84691	6.55	4277
TRMU	55687	6.54	2683
MNDA	4332	6.53	2799
ADAMTS9	56999	6.52	3239
ERC1	23085	6.51	3106
LRRC16B	90668	6.51	1990
ANP32D	23519	6.5	1837
IL17A	3605	6.49	2762
BMPR1A	657	6.48	2727
LMO3	55885	6.47	4380
NonTargetingControlGuideForHuman_0471		6.46	3538
USP43	124739	6.46	2883
TSPYL6	388951	6.45	1852
ABCC8	6833	6.45	2881
BTG1	694	6.44	2568
STAM2	10254	6.44	3214
MBTPS1	8720	6.43	2622
hsa-mir-6730	102000000	6.43	1940
SLC35A5	55032	6.43	3229
DENND1B	163486	6.43	1936
B3GALT1	8708	6.43	2864
DSC1	1823	6.4	3003
HHLA2	11148	6.4	2560
HIST1H2BM	8342	6.39	1603
RBM48	84060	6.36	3525
SASS6	163786	6.35	2498
ZNF296	162979	6.35	2255
USP20	10868	6.34	2795
CD274	29126	6.33	3205
SUCLA2	8803	6.32	1983
ATP6AP1	537	6.31	2728
TMEM156	80008	6.3	1614
MCM8	84515	6.3	2466
BCL2L12	83596	6.28	2922
ZFP62	643836	6.27	3055
OR6C3	254786	6.27	2542
NOP9	161424	6.26	2146
TSSK6	83983	6.26	3036
CYP4A11	1579	6.26	2245
PCNXL2	80003	6.25	2725
PCDH19	57526	6.25	2973
RHEBL1	121268	6.22	2789
MDH1B	130752	6.21	1626
PLP1	57047	6.21	2044
C19orf67	646457	6.21	1496
BNC2	54796	6.2	2009
NSMAF	8439	6.19	2407
hsa-mir-6868	102000000	6.19	3453
TTC14	151613	6.16	3437
CHD4	1108	6.16	2053
AP3S2	10239	6.14	2787
PGM2	55276	6.13	3494
GMPPA	29926	6.12	1560
C17orf64	124773	6.11	3433
KCNB2	9312	6.09	2506
hsa-mir-1251	100000000	6.09	3492
DUSP15	128853	6.09	3421
PROCR	10544	6.08	2921
IQCB1	9657	6.07	2988
IL9	3578	6.06	3335
HBE1	3046	6.05	3250
AKAP17A_Y	-	6.04	4684
SOX30	11063	6.02	2538
MT1F	4478	6.02	1890
CELSR1	9620	6.01	2507
BCL2L2	599	6	2621
HLA-E	3133	6	2918
CCDC151	115948	5.98	3327
CD1C	911	5.97	2855
NT5C1B	93034	5.96	2892
hsa-mir-431	574038	5.96	1907
OR51I1	390063	5.95	2926
TRDN	10345	5.95	1459
MTX2	10651	5.95	1858
HEG1	57493	5.94	1602
KIFC1	3833	5.92	1798
HAUS7	55559	5.91	2455
MAB21L2	10586	5.91	2975
hsa-mir-409	574413	5.91	2692
FAM126A	84668	5.88	2193
EPC1	80314	5.88	2548
RTBDN	83546	5.87	2961
NRTN	4902	5.87	3492
ARFRP1	10139	5.86	1543
ZNF638	27332	5.85	3755
hsa-mir-548h-3	100000000	5.85	2859
OR5F1	338674	5.83	2856
hsa-mir-3152	100000000	5.83	1984
CYTL1	54360	5.82	1515
AP1M2	10053	5.82	3506
DNAJA2	10294	5.82	2717
OST4	100000000	5.81	2821
ITGAX	3687	5.81	2575
MAGEA9B	728269	5.8	2845
LEPREL4	10609	5.79	2850
CLIC4	25932	5.79	2068
PSG8	440533	5.78	2908
NINJ2	4815	5.77	3505
TCERG1L	256536	5.77	2647
ZNF207	7756	5.76	2243
FKBP1A	2280	5.75	3278
FAM46D	169966	5.74	1887
SYDE1	85360	5.72	3387
hsa-mir-484	619553	5.72	1611
RPAIN	84268	5.71	2549
MFSD3	113655	5.71	1736
ATXN1	6310	5.7	1917
SLC13A5	284111	5.7	2941
hsa-mir-2682	101000000	5.67	2684
IZUMO3	100000000	5.65	1570
GRAMD1A	57655	5.63	2368
DSP	1832	5.63	2925
CYP19A1	1588	5.63	1996
AK4	205	5.63	1580
ERGIC2	51290	5.63	3452
ZNF735	730291	5.61	2991
FAM26D	221301	5.6	2328
NonTargetingControlGuideForHuman_0280		5.58	1809
JAK1	3716	5.54	2371
AGO2	27161	5.52	3339
ZNF783	100000000	5.52	1619
SCG3	29106	5.51	1717
ACSBG1	23205	5.51	1633
RAMP1	10267	5.5	3019
KCNU1	157855	5.49	2767
SERPINE2	5270	5.49	2436
DGKH	160851	5.48	3406
TNFRSF13C	115650	5.48	2364
ASRGL1	80150	5.47	3027
RAVER1	125950	5.46	1643
RPS25	6230	5.46	2649
FBP1	2203	5.46	2756
CDC42BPB	9578	5.45	2872
SNN	8303	5.44	2823
KIF2B	84643	5.44	3049
KRTAP5-10	387273	5.43	2145
PLCH1	23007	5.41	2142
RAD54L2	23132	5.4	2461
BTC	685	5.4	1629
hsa-mir-3115	100000000	5.37	1495
IGJ	3512	5.37	3201
CD38	952	5.36	2343
CDK5RAP1	51654	5.33	1866
ZNF230	7773	5.32	1483
GLYATL3	389396	5.31	2009
GSTP1	2950	5.3	2832
ELAVL4	143244	5.29	2691
UCHL3	7347	5.28	2743
ANO4	121601	5.28	1791
PNPLA8	50640	5.26	2976
AKT1	207	5.26	3121
EXOSC3	51010	5.26	3120
TMEM159	57146	5.25	2391
FBXW7	55294	5.21	2357
CAMP	820	5.21	2581
ABCA9	10350	5.19	2924
hsa-mir-3609	101000000	5.18	2432
CLEC7A	64581	5.18	2139
SLC9A8	23315	5.18	3174
RBMY1E	378950	5.18	2358
AGAP11	119385	5.17	3073
C8orf74	203076	5.17	2555
DDR1	780	5.17	2577
SLC44A1	23446	5.17	3495
KRTAP10-11	386678	5.16	1734
RFC4	5984	5.16	2492
SLC30A4	7782	5.16	2276
ITGA2B	3674	5.16	1518
HS3ST3A1	9955	5.14	1501
FAM194A	131831	5.13	4202
PON1	5444	5.13	3104
ADH1B	125	5.13	2541
TRMT10B	158234	5.12	1902
KCNJ3	3760	5.12	2558
CD99_Y	-	5.11	1701
FAM136A	84908	5.1	2418
PNMA6C	84968	5.08	2879
C1orf112	55732	5.07	3377
COL9A1	1297	5.06	3389
TMF1	7110	5.06	2443
DDC	1644	5.05	3575
ZFAT	57623	5.05	2390
LNP1	80856	5.04	3356
CLGN	1047	5.03	2725
SAT1	6303	5.02	2349
ABHD13	84945	4.99	3011
FAM203A	51236	4.99	2575
CA6	765	4.98	2382
hsa-mir-6852	102000000	4.97	1332
LAPTM4A	9741	4.95	3020
hsa-mir-548f-5	100000000	4.95	1331
HMCES	56941	4.95	2878
hsa-mir-4511	101000000	4.93	3431
hsa-mir-188	406964	4.92	2645
hsa-mir-941-4	100000000	4.92	3559
CHDH	55349	4.89	2525
XKRY2	353515	4.89	2792
hsa-mir-518e	574487	4.89	2514
ZCCHC4	29063	4.88	1619
SULF1	23213	4.88	1436
hsa-mir-1203	100000000	4.83	1442
PECR	55825	4.83	2660
R3HDM4	91300	4.82	1522
LIG4	3981	4.81	2804
PDK2	5164	4.8	1735
IFNA5	3442	4.79	1928
GGPS1	9453	4.79	3073
TTC33	23548	4.78	2032
ZNF605	100000000	4.78	3157
ARHGAP25	9938	4.77	2110
hsa-mir-6885	102000000	4.75	3338
LUC7L2	51631	4.73	1887
PSME4	23198	4.72	2996
hsa-mir-7856	102000000	4.71	2499
MTA3	4501	4.71	2878
BNIP2	663	4.7	2009
GLTPD2	388323	4.7	1429
TAOK3	51347	4.69	3898
SNX30	401548	4.69	1606
MARK3	4140	4.69	2181
VCX3B	425054	4.68	3024
HHAT	55733	4.68	1640
REG3A	5068	4.68	3392
ATP13A4	84239	4.67	3038
CDRT1	374286	4.66	1782
SLC35F1	222553	4.65	3870
WDR41	55255	4.64	1994
SAA1	6288	4.64	3387
TPK1	27010	4.62	3103
ZBTB38	253461	4.62	3033
HNRNPAB	3182	4.61	2635
KCNJ12	3768	4.59	2321
SIGLEC7	27036	4.59	2820
SCEL	8796	4.57	2710
L3MBTL1	26013	4.57	3391
GABRD	10537	4.56	2379
ZNF560	147741	4.56	2570
HSDL1	83693	4.55	3150
PHYKPL	85007	4.54	2448
hsa-mir-668	768214	4.51	3372
CUX2	23316	4.51	2734
TRH	7200	4.5	2876
ABCA8	10351	4.49	2561
FAM172A	83989	4.49	2560
LOC100129480	-	4.49	2755
BIRC6	57448	4.49	2638
PATZ1	23598	4.47	3279
COQ3	51805	4.47	2639
RBL1	5933	4.46	1777
ST6GALNAC3	256435	4.44	3038
IRF4	3662	4.43	2359
EMP3	2014	4.41	3170
B3GNT4	79369	4.38	2231
SEZ6L2	26470	4.38	3160
ASB1	51665	4.38	2382
hsa-mir-4733	101000000	4.37	3109
AIRE	326	4.36	2131
RARS	5917	4.36	3032
CXCR2	3579	4.35	2155
CDC40	51362	4.34	2090
FBXL5	26234	4.33	2039
RALGAPA2	57186	4.32	2485
PHTF1	10745	4.32	2684
hsa-mir-664a	100000000	4.32	2336
DEFB127	140850	4.31	2215
TIAM2	26230	4.31	2028
TAS2R13	50838	4.31	1641
SDR16C5	195814	4.3	1583
ZSCAN9	7746	4.29	1474
CARS2	79587	4.29	3569
ME1	4199	4.29	2823
TRIP4	9325	4.27	2519
LCOR	84458	4.27	2043
hsa-mir-4472-1	101000000	4.26	1792
FARP1	10160	4.25	2862
C5orf60	285679	4.24	1677
DMC1	11144	4.24	2919
MRPS17	51373	4.23	2387
OXSM	54995	4.22	1620
EPHA2	1969	4.21	2822
hsa-mir-4297	100000000	4.19	2136
PPDPF	79144	4.19	1489
SLC35E2	9906	4.17	2615
LCE5A	254910	4.16	1455
KLHL10	317719	4.16	3211
KRT81	3887	4.15	2896
RUNX1	861	4.15	1687
PREPL	9581	4.12	1593
SMAD9	4093	4.12	3086
TP73	7161	4.1	2184
FAM13A	10144	4.1	2246
PRAC1	84366	4.09	2416
ZMYM4	9202	4.09	2159
MRAP	56246	4.08	1516
AS3MT	57412	4.06	1589
DEFB1	1672	4.06	2670
USP17L8	392188	4.06	1556
NIPAL2	79815	4.04	2657
GLIPR1	11010	4.04	2094
THAP9	79725	4.04	1873
CCDC115	84317	4.03	1536
hsa-mir-4502	101000000	4.03	2433
PSPN	5623	3.99	3113
KIAA1614	57710	3.99	1466
RASSF1	11186	3.99	2050
hsa-mir-7703	102000000	3.97	2344
OGFRL1	79627	3.97	2527
GSS	2937	3.96	2761
NUAK1	9891	3.94	2028
UNK	85451	3.93	2492
DNMT3A	1788	3.93	1447
MTMR3	64419	3.89	3534
ZNF765	91661	3.87	4085
hsa-mir-548d-1	693130	3.86	1588
RALB	5899	3.85	2318
BRIP1	83990	3.84	3054
hsa-mir-32	407036	3.84	3072
HIATL1	84641	3.83	2134
hsa-mir-6824	102000000	3.8	3185
CCR1	1230	3.79	2000
C10orf11	83938	3.78	2373
PLCXD3	345557	3.77	2629
CDKN3	1033	3.75	1664
CDNF	441549	3.74	3191
OR5K2	402135	3.74	1542
PIP4K2B	8396	3.74	2412
HBZ	3050	3.73	2385
METTL20	254013	3.72	2954
hsa-mir-34a	407040	3.72	1331
NonTargetingControlGuideForHuman_0672		3.71	2383
NonTargetingControlGuideForHuman_0051		3.68	2572
ANP32E	81611	3.67	1552
SPIN2A	54466	3.66	2852
COPZ2	51226	3.65	1667
HNRNPA3	220988	3.64	2227
SAMSN1	64092	3.63	1602
hsa-mir-4635	101000000	3.63	3214
hsa-mir-3116-2	100000000	3.63	1330
FCGR2B	2213	3.6	1510
PABPC3	5042	3.59	2483
WDPCP	51057	3.59	3367
SLC25A21	89874	3.59	1816
CDV3	55573	3.59	1836
LY6G6F	259215	3.58	2175
MT1X	4494	3.57	1557
ACACB	32	3.56	2060
GRK4	2868	3.55	3113
UBR1	197131	3.54	1623
hsa-mir-6085	102000000	3.52	1524
ZNF607	84775	3.51	1875
LUM	4060	3.51	2893
ANGPTL5	253935	3.49	2327
DEFB103B	55894	3.49	2677
USP16	10600	3.48	3230
BBS9	27241	3.48	1541
MVK	4598	3.48	2644
ZNF398	57541	3.47	1670
NonTargetingControlGuideForHuman_0647		3.47	1966
CPNE9	151835	3.47	2347
DBR1	51163	3.42	1804
CNR2	1269	3.42	3157
NonTargetingControlGuideForHuman_0774		3.42	2570
CACNA1B	774	3.4	1862
PGLYRP3	114771	3.4	3093
SCNN1D	6339	3.4	2136
CASK	8573	3.4	1705
CXXC11	54620	3.39	2949
C8G	733	3.38	1649
EPHA10	284656	3.37	2382
NRG3	10718	3.36	2253
C5orf28	64417	3.35	1478
OR10W1	81341	3.34	1438
RGS10	6001	3.33	2602
DR1	1810	3.32	1905
ITGB5	3693	3.29	2551
hsa-mir-618	693203	3.28	1802
ZNF304	57343	3.28	2152
MED7	9443	3.28	2358
HAMP	57817	3.28	2843
ALDOB	229	3.28	1776
ZNF625	90589	3.25	1632
XAGE3	170626	3.24	1396
WHSC1	7468	3.24	3893
NSMCE1	197370	3.24	2613
PRR13	54458	3.23	3116
PROX1	5629	3.22	1677
HLA-F	3134	3.22	1670
FRG2B	441581	3.22	3076
KCND3	3752	3.22	1820
CES4A	283848	3.21	1804
RIPPLY1	92129	3.21	2675
TMEM8A	58986	3.21	1436
ARFGEF2	10564	3.21	2585
AHNAK	79026	3.18	2121
EPB41L2	2037	3.17	1898
CACUL1	143384	3.17	1495
CUL7	9820	3.17	1816
XKRX	402415	3.17	2012
OR8S1	341568	3.16	1722
TRADD	8717	3.15	1424
PROSC	11212	3.15	1733
VSTM5	387804	3.15	2334
PLCG1	5335	3.12	1391
CTSD	1509	3.11	1434
hsa-mir-4488	101000000	3.1	1858
RFX1	5989	3.1	2069
RCBTB2	1102	3.08	2606
USP22	23326	3.08	1993
RNGTT	8732	3.07	1635
ZNF76	7629	3.05	3446
RHOT2	89941	3.05	1414
LMO7	4008	3.05	2542
CYFIP1	23191	3.04	1392
MRPS31	10240	3.04	2627
hsa-mir-7113	102000000	3.03	1485
SYT11	23208	3.02	2578
hsa-mir-5689	101000000	3.01	1771
SCN4B	6330	3.01	2151
MS4A8	58475	3	1575
PIK3C2A	5286	2.99	2435
GABARAPL1	23710	2.99	1455
TMEM260	54916	2.98	2892
HEMK1	51409	2.98	1556
KIAA0586	9786	2.98	2843
PARP1	142	2.97	3581
TMEM183B	653659	2.97	1630
OR5P3	120066	2.96	2281
FAM153A	285596	2.95	2501
KPRP	448834	2.94	2736
GJB3	2707	2.92	2362
hsa-mir-215	406997	2.92	1567
PAX6	5080	2.92	1535
VNN1	8876	2.9	1455
MAGEA10-MAGEA5	101000000	2.9	2068
H2AFY	9555	2.88	2623
UGT3A1	133688	2.87	1844
CSNK1G2	1455	2.86	2024
hsa-mir-4534	101000000	2.85	1613
PRR23B	389151	2.83	1483
SSTR2	6752	2.83	3159
TM4SF18	116441	2.83	1720
SNX19	399979	2.81	1908
HECW1	23072	2.79	3325
NonTargetingControlGuideForHuman_0750		2.78	2453
GNAT3	346562	2.78	1397
IL22RA1	58985	2.77	1794
ZNF729	100000000	2.77	2455
EIF2AK2	493861	2.76	2342
ANKMY2	57037	2.76	1496
NAT14	57106	2.76	2512
DKK3	27122	2.73	2390
KCNK9	51305	2.72	1745
hsa-mir-4470	101000000	2.72	1506
ACVR1C	130399	2.71	3147
CADPS2	93664	2.7	1387
OR5B12	390191	2.7	3142
LUZP1	7798	2.69	1963
LOC100130451	-	2.68	2482
ANKDD1B	728780	2.63	2045
HIST1H4A	8359	2.6	2142
FBXO7	25793	2.59	2864
HBG2	3048	2.59	2294
GYPB	2994	2.57	1837
TTC3	7267	2.54	2584
SRPX2	27286	2.54	2980
HRG	3273	2.53	2046
FAM189B	10712	2.52	2868
NMNAT3	349565	2.51	2274
TSPY8	728403	2.51	2023
CACYBP	27101	2.49	1603
MAN2A2	4122	2.48	1407
EML6	400954	2.47	1926
CXorf30	286464	2.47	2248
LY6H	4062	2.46	1669
hsa-mir-596	693181	2.45	2287
ABCA13	154664	2.45	2739
FAM195A	84331	2.45	1685
OR14C36	401994	2.45	1766
C4orf46	201725	2.44	2478
G3BP1	10146	2.43	1510
MRPS9	64965	2.42	1554
ITPK1	3705	2.41	1822
DEFB131	644414	2.4	2086
OR2A25	393046	2.39	1659
hsa-mir-586	693171	2.39	1580
OR5H1	26341	2.38	1541
PALM2-AKAP2	445815	2.37	2862
STON1-GTF2A1L	286749	2.36	2277
CLEC3A	10143	2.34	1626
RRP36	88745	2.3	1973
PHRF1	57661	2.3	1493
CUL4B	8450	2.27	1696
IL10RA	3587	2.26	1661
RPS17L	6218	2.26	1384
SPZ1	84654	2.25	2916
BRAF	673	2.24	1728
SLC22A13	9390	2.23	2033
AGAP9	642517	2.23	1437
ARPC3	10094	2.23	1706
FAM110B	90362	2.2	2260
CCNB3	85417	2.17	1443
MAPRE1	22919	2.16	1457
AMBRA1	55626	2.16	2216
CORO2A	7464	2.15	1727
SNX24	28966	2.14	1820
ARAP2	116984	2.14	1526
SEMA4A	64218	2.13	2136
PNMAL2	57469	2.09	2143
COX7A1	1346	2.07	2938
KRT7	3855	2.05	3168
EFCAB13	124989	2.05	2626
NonTargetingControlGuideForHuman_0764		2.05	1784
CNTN4	152330	2.05	1812
ZNF90	7643	2.04	3193
ZDHHC15	158866	2.04	2240
CLEC12B	387837	2.03	1367
H3F3C	440093	2.02	1847
TAOK1	57551	2.02	2042
FAM35A	54537	2	1560
