# Supplementary material for: Molecular Signature of Astrocytes for Gene Delivery by the Synthetic Adeno‐Associated Viral Vector rAAV9P1
Source: Adv Sci (Weinh). 2022 Apr 10;9(16):2104979. doi: 10.1002/advs.202104979 (PMC9165502; doi:10.1002/advs.202104979)
Supplement: Supplementary file 5 — Supplemental Table 3 [file ADVS-9-2104979-s004.xlsx]

## Sheet: Sheet1
	Experimental group	color code	number of animals	Injury	Area analyzed	virus batch
Intact brain	Group 1	purple	2	No	Intact Motor and Somatosensory Cortices	AAV9P1-CMV-eYFP (Batch 1)
	Group 2	orange	3	stab wound	Intact Motor and Somatosensory Cortices, contralateral to stab wound	AAV9P1-CMV-GFP (Batch 2)
	Group 3	light green	3	No	Intact Motor and Somatosensory Cortices	AAV9P1-CMV-eYFP (Batch 3)
Stab Wound (SW)	Group 4	blue	2	cortical stab wound	Injured Cerebral Cortex around the Cortical Stab Wound	AAV9P1-CMV-eYFP (Batch 1)
	Group 5	dark green	3	cortical stab wound	Injured Cerebral Cortex around the Cortical Stab Wound	AAV9P1-CMV-eYFP (Batch 3)
